# Supplementary material for: Genes regulated by SATB2 during neurodevelopment contribute to schizophrenia and educational attainment
Source: PLoS Genet. 2018 Jul 24;14(7):e1007515. doi: 10.1371/journal.pgen.1007515 (PMC6097700; doi:10.1371/journal.pgen.1007515)
Supplement: S1 Table — (XLSX) [file pgen.1007515.s007.xlsx]

## Sheet: S1_Table
S1 Table: SATB2+NuRD gene-set list
SATB2+NuRD Gene Symbol	Gene Info	Paper Title	Web Link
ADNP2	Deep-layer genes based on in situ hybridization data in Allen Brain Atlas that show misregulated expression in the Satb2lacZ/lacZ cortices	Mutual regulation between Satb2 and Fezf2 promotes subcerebral projection neuron identity in the developing cerebral cortex	https://www.ncbi.nlm.nih.gov/pmc/articles/PMC4577201/
ALCAM	Deep-layer genes based on in situ hybridization data in Allen Brain Atlas that show misregulated expression in the Satb2lacZ/lacZ cortices	Mutual regulation between Satb2 and Fezf2 promotes subcerebral projection neuron identity in the developing cerebral cortex	https://www.ncbi.nlm.nih.gov/pmc/articles/PMC4577201/
APBA1	Deep-layer genes based on in situ hybridization data in Allen Brain Atlas that show misregulated expression in the Satb2lacZ/lacZ cortices	Mutual regulation between Satb2 and Fezf2 promotes subcerebral projection neuron identity in the developing cerebral cortex	https://www.ncbi.nlm.nih.gov/pmc/articles/PMC4577201/
ATF4	Deep-layer genes based on in situ hybridization data in Allen Brain Atlas that show misregulated expression in the Satb2lacZ/lacZ cortices	Mutual regulation between Satb2 and Fezf2 promotes subcerebral projection neuron identity in the developing cerebral cortex	https://www.ncbi.nlm.nih.gov/pmc/articles/PMC4577201/
ATP1A1	Deep-layer genes based on in situ hybridization data in Allen Brain Atlas that show misregulated expression in the Satb2lacZ/lacZ cortices	Mutual regulation between Satb2 and Fezf2 promotes subcerebral projection neuron identity in the developing cerebral cortex	https://www.ncbi.nlm.nih.gov/pmc/articles/PMC4577201/
AUTS2		A network of genetic repression and derepression specifies projection fates in the developing neocortex	https://www.ncbi.nlm.nih.gov/pmc/articles/PMC3511157/
BCL11B		A network of genetic repression and derepression specifies projection fates in the developing neocortex	https://www.ncbi.nlm.nih.gov/pmc/articles/PMC3511157/
BCL11B	Deep-layer genes based on in situ hybridization data in Allen Brain Atlas that show misregulated expression in the Satb2lacZ/lacZ cortices	Mutual regulation between Satb2 and Fezf2 promotes subcerebral projection neuron identity in the developing cerebral cortex	https://www.ncbi.nlm.nih.gov/pmc/articles/PMC4577201/
BCL11B	Alterations in the Expression of Cortical Cell-Type- and Layer-Specific Markers in E18.5 Satb2 Mutant Cortex Determined by In Situ Hybridization	Satb2 Regulates Callosal Projection Neuron Identity in the Developing Cerebral Cortex	https://www.ncbi.nlm.nih.gov/pubmed/18255030
BCL6	Alterations in the Expression of Cortical Cell-Type- and Layer-Specific Markers in E18.5 Satb2 Mutant Cortex Determined by In Situ Hybridization	Satb2 Regulates Callosal Projection Neuron Identity in the Developing Cerebral Cortex	https://www.ncbi.nlm.nih.gov/pubmed/18255030
BHLHE22		A network of genetic repression and derepression specifies projection fates in the developing neocortex	https://www.ncbi.nlm.nih.gov/pmc/articles/PMC3511157/
BHLHE40	Upper-layer genes based on Allen Brain Atlas that show decreased expression in the Satb2lacZ/lacZ cortices	Mutual regulation between Satb2 and Fezf2 promotes subcerebral projection neuron identity in the developing cerebral cortex	https://www.ncbi.nlm.nih.gov/pmc/articles/PMC4577201/
CACNA2D1	Upper-layer genes based on Allen Brain Atlas that show decreased expression in the Satb2lacZ/lacZ cortices	Mutual regulation between Satb2 and Fezf2 promotes subcerebral projection neuron identity in the developing cerebral cortex	https://www.ncbi.nlm.nih.gov/pmc/articles/PMC4577201/
CADM1	Deep-layer genes based on in situ hybridization data in Allen Brain Atlas that show misregulated expression in the Satb2lacZ/lacZ cortices	Mutual regulation between Satb2 and Fezf2 promotes subcerebral projection neuron identity in the developing cerebral cortex	https://www.ncbi.nlm.nih.gov/pmc/articles/PMC4577201/
CDH10	Alterations in the Expression of Cortical Cell-Type- and Layer-Specific Markers in E18.5 Satb2 Mutant Cortex Determined by In Situ Hybridization	Satb2 Regulates Callosal Projection Neuron Identity in the Developing Cerebral Cortex	https://www.ncbi.nlm.nih.gov/pubmed/18255030
CDH11	Deep-layer genes based on in situ hybridization data in Allen Brain Atlas that show misregulated expression in the Satb2lacZ/lacZ cortices	Mutual regulation between Satb2 and Fezf2 promotes subcerebral projection neuron identity in the developing cerebral cortex	https://www.ncbi.nlm.nih.gov/pmc/articles/PMC4577201/
CDH13	Alterations in the Expression of Cortical Cell-Type- and Layer-Specific Markers in E18.5 Satb2 Mutant Cortex Determined by In Situ Hybridization	Satb2 Regulates Callosal Projection Neuron Identity in the Developing Cerebral Cortex	https://www.ncbi.nlm.nih.gov/pubmed/18255030
CDH6	Deep-layer genes based on in situ hybridization data in Allen Brain Atlas that show misregulated expression in the Satb2lacZ/lacZ cortices	Mutual regulation between Satb2 and Fezf2 promotes subcerebral projection neuron identity in the developing cerebral cortex	https://www.ncbi.nlm.nih.gov/pmc/articles/PMC4577201/
CDH7	Deep-layer genes based on in situ hybridization data in Allen Brain Atlas that show misregulated expression in the Satb2lacZ/lacZ cortices	Mutual regulation between Satb2 and Fezf2 promotes subcerebral projection neuron identity in the developing cerebral cortex	https://www.ncbi.nlm.nih.gov/pmc/articles/PMC4577201/
CHD3	NuRD complex component	Cancer biology and NuRD: a multifaceted chromatin remodelling complex.	https://www.ncbi.nlm.nih.gov/pubmed/21734722
CHD4	NuRD complex component	Cancer biology and NuRD: a multifaceted chromatin remodelling complex.	https://www.ncbi.nlm.nih.gov/pubmed/21734722
CHRNA4	Deep-layer genes based on in situ hybridization data in Allen Brain Atlas that show misregulated expression in the Satb2lacZ/lacZ cortices	Mutual regulation between Satb2 and Fezf2 promotes subcerebral projection neuron identity in the developing cerebral cortex	https://www.ncbi.nlm.nih.gov/pmc/articles/PMC4577201/
CLU	Deep-layer genes based on in situ hybridization data in Allen Brain Atlas that show misregulated expression in the Satb2lacZ/lacZ cortices	Mutual regulation between Satb2 and Fezf2 promotes subcerebral projection neuron identity in the developing cerebral cortex	https://www.ncbi.nlm.nih.gov/pmc/articles/PMC4577201/
CNTN6	Deep-layer genes based on in situ hybridization data in Allen Brain Atlas that show misregulated expression in the Satb2lacZ/lacZ cortices	Mutual regulation between Satb2 and Fezf2 promotes subcerebral projection neuron identity in the developing cerebral cortex	https://www.ncbi.nlm.nih.gov/pmc/articles/PMC4577201/
CPNE2	Deep-layer genes based on in situ hybridization data in Allen Brain Atlas that show misregulated expression in the Satb2lacZ/lacZ cortices	Mutual regulation between Satb2 and Fezf2 promotes subcerebral projection neuron identity in the developing cerebral cortex	https://www.ncbi.nlm.nih.gov/pmc/articles/PMC4577201/
CRTAC1	Deep-layer genes based on in situ hybridization data in Allen Brain Atlas that show misregulated expression in the Satb2lacZ/lacZ cortices	Mutual regulation between Satb2 and Fezf2 promotes subcerebral projection neuron identity in the developing cerebral cortex	https://www.ncbi.nlm.nih.gov/pmc/articles/PMC4577201/
CRYM	Deep-layer genes based on in situ hybridization data in Allen Brain Atlas that show misregulated expression in the Satb2lacZ/lacZ cortices	Mutual regulation between Satb2 and Fezf2 promotes subcerebral projection neuron identity in the developing cerebral cortex	https://www.ncbi.nlm.nih.gov/pmc/articles/PMC4577201/
CUX1	Upper-layer genes based on Allen Brain Atlas that show decreased expression in the Satb2lacZ/lacZ cortices	Mutual regulation between Satb2 and Fezf2 promotes subcerebral projection neuron identity in the developing cerebral cortex	https://www.ncbi.nlm.nih.gov/pmc/articles/PMC4577201/
CUX1	Alterations in the Expression of Cortical Cell-Type- and Layer-Specific Markers in E18.5 Satb2 Mutant Cortex Determined by In Situ Hybridization	Satb2 Regulates Callosal Projection Neuron Identity in the Developing Cerebral Cortex	https://www.ncbi.nlm.nih.gov/pubmed/18255030
CUX2	Upper-layer genes based on Allen Brain Atlas that show decreased expression in the Satb2lacZ/lacZ cortices	Mutual regulation between Satb2 and Fezf2 promotes subcerebral projection neuron identity in the developing cerebral cortex	https://www.ncbi.nlm.nih.gov/pmc/articles/PMC4577201/
CUX2	Alterations in the Expression of Cortical Cell-Type- and Layer-Specific Markers in E18.5 Satb2 Mutant Cortex Determined by In Situ Hybridization	Satb2 Regulates Callosal Projection Neuron Identity in the Developing Cerebral Cortex	https://www.ncbi.nlm.nih.gov/pubmed/18255030
CYP26B1	Deep-layer genes based on in situ hybridization data in Allen Brain Atlas that show misregulated expression in the Satb2lacZ/lacZ cortices	Mutual regulation between Satb2 and Fezf2 promotes subcerebral projection neuron identity in the developing cerebral cortex	https://www.ncbi.nlm.nih.gov/pmc/articles/PMC4577201/
DCC	Satb2−/−mutant mice	Unc5C and DCC act downstream of Ctip2 and Satb2 and contribute to corpus callosum formation	https://www.ncbi.nlm.nih.gov/pubmed/24739528
DKK3	Deep-layer genes based on in situ hybridization data in Allen Brain Atlas that show misregulated expression in the Satb2lacZ/lacZ cortices	Mutual regulation between Satb2 and Fezf2 promotes subcerebral projection neuron identity in the developing cerebral cortex	https://www.ncbi.nlm.nih.gov/pmc/articles/PMC4577201/
DKK3	Alterations in the Expression of Cortical Cell-Type- and Layer-Specific Markers in E18.5 Satb2 Mutant Cortex Determined by In Situ Hybridization	Satb2 Regulates Callosal Projection Neuron Identity in the Developing Cerebral Cortex	https://www.ncbi.nlm.nih.gov/pubmed/18255030
DNER	Deep-layer genes based on in situ hybridization data in Allen Brain Atlas that show misregulated expression in the Satb2lacZ/lacZ cortices	Mutual regulation between Satb2 and Fezf2 promotes subcerebral projection neuron identity in the developing cerebral cortex	https://www.ncbi.nlm.nih.gov/pmc/articles/PMC4577201/
DOC2B	Deep-layer genes based on in situ hybridization data in Allen Brain Atlas that show misregulated expression in the Satb2lacZ/lacZ cortices	Mutual regulation between Satb2 and Fezf2 promotes subcerebral projection neuron identity in the developing cerebral cortex	https://www.ncbi.nlm.nih.gov/pmc/articles/PMC4577201/
DTX4	Upper-layer genes based on Allen Brain Atlas that show decreased expression in the Satb2lacZ/lacZ cortices	Mutual regulation between Satb2 and Fezf2 promotes subcerebral projection neuron identity in the developing cerebral cortex	https://www.ncbi.nlm.nih.gov/pmc/articles/PMC4577201/
EFNB2	DEGs Encoding Axon Guidance Ligands and Receptors in the E18.5 Satb2 Mutant Cortex Determined by In Situ Hybridization	Satb2 Regulates Callosal Projection Neuron Identity in the Developing Cerebral Cortex	https://www.ncbi.nlm.nih.gov/pubmed/18255030
EFNB3	Deep-layer genes based on in situ hybridization data in Allen Brain Atlas that show misregulated expression in the Satb2lacZ/lacZ cortices	Mutual regulation between Satb2 and Fezf2 promotes subcerebral projection neuron identity in the developing cerebral cortex	https://www.ncbi.nlm.nih.gov/pmc/articles/PMC4577201/
EPHA4	DEGs Encoding Axon Guidance Ligands and Receptors in the E18.5 Satb2 Mutant Cortex Determined by In Situ Hybridization	Satb2 Regulates Callosal Projection Neuron Identity in the Developing Cerebral Cortex	https://www.ncbi.nlm.nih.gov/pubmed/18255030
EPHA5	DEGs Encoding Axon Guidance Ligands and Receptors in the E18.5 Satb2 Mutant Cortex Determined by In Situ Hybridization	Satb2 Regulates Callosal Projection Neuron Identity in the Developing Cerebral Cortex	https://www.ncbi.nlm.nih.gov/pubmed/18255030
EPHA7	DEGs Encoding Axon Guidance Ligands and Receptors in the E18.5 Satb2 Mutant Cortex Determined by In Situ Hybridization	Satb2 Regulates Callosal Projection Neuron Identity in the Developing Cerebral Cortex	https://www.ncbi.nlm.nih.gov/pubmed/18255030
EPHB1	Deep-layer genes based on in situ hybridization data in Allen Brain Atlas that show misregulated expression in the Satb2lacZ/lacZ cortices	Mutual regulation between Satb2 and Fezf2 promotes subcerebral projection neuron identity in the developing cerebral cortex	https://www.ncbi.nlm.nih.gov/pmc/articles/PMC4577201/
EPHB1	DEGs Encoding Axon Guidance Ligands and Receptors in the E18.5 Satb2 Mutant Cortex Determined by In Situ Hybridization	Satb2 Regulates Callosal Projection Neuron Identity in the Developing Cerebral Cortex	https://www.ncbi.nlm.nih.gov/pubmed/18255030
EPHB6	Upper-layer genes based on Allen Brain Atlas that show decreased expression in the Satb2lacZ/lacZ cortices	Mutual regulation between Satb2 and Fezf2 promotes subcerebral projection neuron identity in the developing cerebral cortex	https://www.ncbi.nlm.nih.gov/pmc/articles/PMC4577201/
EPHB6	DEGs Encoding Axon Guidance Ligands and Receptors in the E18.5 Satb2 Mutant Cortex Determined by In Situ Hybridization	Satb2 Regulates Callosal Projection Neuron Identity in the Developing Cerebral Cortex	https://www.ncbi.nlm.nih.gov/pubmed/18255030
FEZF2	Deep-layer genes based on in situ hybridization data in Allen Brain Atlas that show misregulated expression in the Satb2lacZ/lacZ cortices	Mutual regulation between Satb2 and Fezf2 promotes subcerebral projection neuron identity in the developing cerebral cortex	https://www.ncbi.nlm.nih.gov/pmc/articles/PMC4577201/
FEZF2		Mutual regulation between Satb2 and Fezf2 promotes subcerebral projection neuron identity in the developing cerebral cortex	https://www.ncbi.nlm.nih.gov/pmc/articles/PMC4577201/
FOSL2	Deep-layer genes based on in situ hybridization data in Allen Brain Atlas that show misregulated expression in the Satb2lacZ/lacZ cortices	Mutual regulation between Satb2 and Fezf2 promotes subcerebral projection neuron identity in the developing cerebral cortex	https://www.ncbi.nlm.nih.gov/pmc/articles/PMC4577201/
FOXP2	Deep-layer genes based on in situ hybridization data in Allen Brain Atlas that show misregulated expression in the Satb2lacZ/lacZ cortices	Mutual regulation between Satb2 and Fezf2 promotes subcerebral projection neuron identity in the developing cerebral cortex	https://www.ncbi.nlm.nih.gov/pmc/articles/PMC4577201/
GATAD2A	NuRD complex component	Cancer biology and NuRD: a multifaceted chromatin remodelling complex.	https://www.ncbi.nlm.nih.gov/pubmed/21734722
GATAD2B	NuRD complex component	Cancer biology and NuRD: a multifaceted chromatin remodelling complex.	https://www.ncbi.nlm.nih.gov/pubmed/21734722
GDA	Deep-layer genes based on in situ hybridization data in Allen Brain Atlas that show misregulated expression in the Satb2lacZ/lacZ cortices	Mutual regulation between Satb2 and Fezf2 promotes subcerebral projection neuron identity in the developing cerebral cortex	https://www.ncbi.nlm.nih.gov/pmc/articles/PMC4577201/
GLRA2	Deep-layer genes based on in situ hybridization data in Allen Brain Atlas that show misregulated expression in the Satb2lacZ/lacZ cortices	Mutual regulation between Satb2 and Fezf2 promotes subcerebral projection neuron identity in the developing cerebral cortex	https://www.ncbi.nlm.nih.gov/pmc/articles/PMC4577201/
GLS	Deep-layer genes based on in situ hybridization data in Allen Brain Atlas that show misregulated expression in the Satb2lacZ/lacZ cortices	Mutual regulation between Satb2 and Fezf2 promotes subcerebral projection neuron identity in the developing cerebral cortex	https://www.ncbi.nlm.nih.gov/pmc/articles/PMC4577201/
GRB14	Alterations in the Expression of Cortical Cell-Type- and Layer-Specific Markers in E18.5 Satb2 Mutant Cortex Determined by In Situ Hybridization	Satb2 Regulates Callosal Projection Neuron Identity in the Developing Cerebral Cortex	https://www.ncbi.nlm.nih.gov/pubmed/18255030
GRIA3	Deep-layer genes based on in situ hybridization data in Allen Brain Atlas that show misregulated expression in the Satb2lacZ/lacZ cortices	Mutual regulation between Satb2 and Fezf2 promotes subcerebral projection neuron identity in the developing cerebral cortex	https://www.ncbi.nlm.nih.gov/pmc/articles/PMC4577201/
GRIK2	Deep-layer genes based on in situ hybridization data in Allen Brain Atlas that show misregulated expression in the Satb2lacZ/lacZ cortices	Mutual regulation between Satb2 and Fezf2 promotes subcerebral projection neuron identity in the developing cerebral cortex	https://www.ncbi.nlm.nih.gov/pmc/articles/PMC4577201/
GRIN3A	Deep-layer genes based on in situ hybridization data in Allen Brain Atlas that show misregulated expression in the Satb2lacZ/lacZ cortices	Mutual regulation between Satb2 and Fezf2 promotes subcerebral projection neuron identity in the developing cerebral cortex	https://www.ncbi.nlm.nih.gov/pmc/articles/PMC4577201/
GRM2	Deep-layer genes based on in situ hybridization data in Allen Brain Atlas that show misregulated expression in the Satb2lacZ/lacZ cortices	Mutual regulation between Satb2 and Fezf2 promotes subcerebral projection neuron identity in the developing cerebral cortex	https://www.ncbi.nlm.nih.gov/pmc/articles/PMC4577201/
GRM3	Deep-layer genes based on in situ hybridization data in Allen Brain Atlas that show misregulated expression in the Satb2lacZ/lacZ cortices	Mutual regulation between Satb2 and Fezf2 promotes subcerebral projection neuron identity in the developing cerebral cortex	https://www.ncbi.nlm.nih.gov/pmc/articles/PMC4577201/
GRM5	Deep-layer genes based on in situ hybridization data in Allen Brain Atlas that show misregulated expression in the Satb2lacZ/lacZ cortices	Mutual regulation between Satb2 and Fezf2 promotes subcerebral projection neuron identity in the developing cerebral cortex	https://www.ncbi.nlm.nih.gov/pmc/articles/PMC4577201/
HDAC1	Lmo4 allows the co-localization of Ctip2 and Satb2 by competing with Satb2 for the binding to Hdac1, a histone deacetylase normally recruited by the Satb2-NuRD complex bound to the Ctip2 locus	Area-specific development of distinct projection neuron subclasses is regulated by postnatal epigenetic modifications.	https://www.ncbi.nlm.nih.gov/pubmed/26814051
HDAC2	NuRD complex component	Cancer biology and NuRD: a multifaceted chromatin remodelling complex.	https://www.ncbi.nlm.nih.gov/pubmed/21734722
HIVEP2	Deep-layer genes based on in situ hybridization data in Allen Brain Atlas that show misregulated expression in the Satb2lacZ/lacZ cortices	Mutual regulation between Satb2 and Fezf2 promotes subcerebral projection neuron identity in the developing cerebral cortex	https://www.ncbi.nlm.nih.gov/pmc/articles/PMC4577201/
KCNAB1	Deep-layer genes based on in situ hybridization data in Allen Brain Atlas that show misregulated expression in the Satb2lacZ/lacZ cortices	Mutual regulation between Satb2 and Fezf2 promotes subcerebral projection neuron identity in the developing cerebral cortex	https://www.ncbi.nlm.nih.gov/pmc/articles/PMC4577201/
KCTD12	Deep-layer genes based on in situ hybridization data in Allen Brain Atlas that show misregulated expression in the Satb2lacZ/lacZ cortices	Mutual regulation between Satb2 and Fezf2 promotes subcerebral projection neuron identity in the developing cerebral cortex	https://www.ncbi.nlm.nih.gov/pmc/articles/PMC4577201/
KIT	Deep-layer genes based on in situ hybridization data in Allen Brain Atlas that show misregulated expression in the Satb2lacZ/lacZ cortices	Mutual regulation between Satb2 and Fezf2 promotes subcerebral projection neuron identity in the developing cerebral cortex	https://www.ncbi.nlm.nih.gov/pmc/articles/PMC4577201/
KITL	Deep-layer genes based on in situ hybridization data in Allen Brain Atlas that show misregulated expression in the Satb2lacZ/lacZ cortices	Mutual regulation between Satb2 and Fezf2 promotes subcerebral projection neuron identity in the developing cerebral cortex	https://www.ncbi.nlm.nih.gov/pmc/articles/PMC4577201/
KITL	Alterations in the Expression of Cortical Cell-Type- and Layer-Specific Markers in E18.5 Satb2 Mutant Cortex Determined by In Situ Hybridization	Satb2 Regulates Callosal Projection Neuron Identity in the Developing Cerebral Cortex	https://www.ncbi.nlm.nih.gov/pubmed/18255030
LDB2	Deep-layer genes based on in situ hybridization data in Allen Brain Atlas that show misregulated expression in the Satb2lacZ/lacZ cortices	Mutual regulation between Satb2 and Fezf2 promotes subcerebral projection neuron identity in the developing cerebral cortex	https://www.ncbi.nlm.nih.gov/pmc/articles/PMC4577201/
LDB2	Alterations in the Expression of Cortical Cell-Type- and Layer-Specific Markers in E18.5 Satb2 Mutant Cortex Determined by In Situ Hybridization	Satb2 Regulates Callosal Projection Neuron Identity in the Developing Cerebral Cortex	https://www.ncbi.nlm.nih.gov/pubmed/18255030
LHX2	Upper-layer genes based on Allen Brain Atlas that show decreased expression in the Satb2lacZ/lacZ cortices	Mutual regulation between Satb2 and Fezf2 promotes subcerebral projection neuron identity in the developing cerebral cortex	https://www.ncbi.nlm.nih.gov/pmc/articles/PMC4577201/
LIX1	Alterations in the Expression of Cortical Cell-Type- and Layer-Specific Markers in E18.5 Satb2 Mutant Cortex Determined by In Situ Hybridization	Satb2 Regulates Callosal Projection Neuron Identity in the Developing Cerebral Cortex	https://www.ncbi.nlm.nih.gov/pubmed/18255030
LMO4	Satb2 and Ctip2 are co-expressed in neurons due to another protein (called Lmo4) that modifies the structure of the DNA region that contains the Ctip2 gene. This prevents Satb2 from repressing Ctip2.	Area-specific development of distinct projection neuron subclasses is regulated by postnatal epigenetic modifications.	https://www.ncbi.nlm.nih.gov/pubmed/26814051
LMO4	Alterations in the Expression of Cortical Cell-Type- and Layer-Specific Markers in E18.5 Satb2 Mutant Cortex Determined by In Situ Hybridization	Satb2 Regulates Callosal Projection Neuron Identity in the Developing Cerebral Cortex	https://www.ncbi.nlm.nih.gov/pubmed/18255030
LRRTM1	Deep-layer genes based on in situ hybridization data in Allen Brain Atlas that show misregulated expression in the Satb2lacZ/lacZ cortices	Mutual regulation between Satb2 and Fezf2 promotes subcerebral projection neuron identity in the developing cerebral cortex	https://www.ncbi.nlm.nih.gov/pmc/articles/PMC4577201/
LYPD1	Deep-layer genes based on in situ hybridization data in Allen Brain Atlas that show misregulated expression in the Satb2lacZ/lacZ cortices	Mutual regulation between Satb2 and Fezf2 promotes subcerebral projection neuron identity in the developing cerebral cortex	https://www.ncbi.nlm.nih.gov/pmc/articles/PMC4577201/
MBD2	NuRD complex component	Cancer biology and NuRD: a multifaceted chromatin remodelling complex.	https://www.ncbi.nlm.nih.gov/pubmed/21734722
MBD3	NuRD complex component	Cancer biology and NuRD: a multifaceted chromatin remodelling complex.	https://www.ncbi.nlm.nih.gov/pubmed/21734722
MDGA1	Upper-layer genes based on Allen Brain Atlas that show decreased expression in the Satb2lacZ/lacZ cortices	Mutual regulation between Satb2 and Fezf2 promotes subcerebral projection neuron identity in the developing cerebral cortex	https://www.ncbi.nlm.nih.gov/pmc/articles/PMC4577201/
MEF2C	Upper-layer genes based on Allen Brain Atlas that show decreased expression in the Satb2lacZ/lacZ cortices	Mutual regulation between Satb2 and Fezf2 promotes subcerebral projection neuron identity in the developing cerebral cortex	https://www.ncbi.nlm.nih.gov/pmc/articles/PMC4577201/
MGST3	Deep-layer genes based on in situ hybridization data in Allen Brain Atlas that show misregulated expression in the Satb2lacZ/lacZ cortices	Mutual regulation between Satb2 and Fezf2 promotes subcerebral projection neuron identity in the developing cerebral cortex	https://www.ncbi.nlm.nih.gov/pmc/articles/PMC4577201/
MTA1	NuRD complex component	Cancer biology and NuRD: a multifaceted chromatin remodelling complex.	https://www.ncbi.nlm.nih.gov/pubmed/21734722
MTA2	NuRD complex component	Cancer biology and NuRD: a multifaceted chromatin remodelling complex.	https://www.ncbi.nlm.nih.gov/pubmed/21734722
MTA3	NuRD complex component	Cancer biology and NuRD: a multifaceted chromatin remodelling complex.	https://www.ncbi.nlm.nih.gov/pubmed/21734722
MYC	Deep-layer genes based on in situ hybridization data in Allen Brain Atlas that show misregulated expression in the Satb2lacZ/lacZ cortices	Mutual regulation between Satb2 and Fezf2 promotes subcerebral projection neuron identity in the developing cerebral cortex	https://www.ncbi.nlm.nih.gov/pmc/articles/PMC4577201/
NFE2L3	Deep-layer genes based on in situ hybridization data in Allen Brain Atlas that show misregulated expression in the Satb2lacZ/lacZ cortices	Mutual regulation between Satb2 and Fezf2 promotes subcerebral projection neuron identity in the developing cerebral cortex	https://www.ncbi.nlm.nih.gov/pmc/articles/PMC4577201/
NFIA	Deep-layer genes based on in situ hybridization data in Allen Brain Atlas that show misregulated expression in the Satb2lacZ/lacZ cortices	Mutual regulation between Satb2 and Fezf2 promotes subcerebral projection neuron identity in the developing cerebral cortex	https://www.ncbi.nlm.nih.gov/pmc/articles/PMC4577201/
NOV	Deep-layer genes based on in situ hybridization data in Allen Brain Atlas that show misregulated expression in the Satb2lacZ/lacZ cortices	Mutual regulation between Satb2 and Fezf2 promotes subcerebral projection neuron identity in the developing cerebral cortex	https://www.ncbi.nlm.nih.gov/pmc/articles/PMC4577201/
NPY	Deep-layer genes based on in situ hybridization data in Allen Brain Atlas that show misregulated expression in the Satb2lacZ/lacZ cortices	Mutual regulation between Satb2 and Fezf2 promotes subcerebral projection neuron identity in the developing cerebral cortex	https://www.ncbi.nlm.nih.gov/pmc/articles/PMC4577201/
NR4A3	Deep-layer genes based on in situ hybridization data in Allen Brain Atlas that show misregulated expression in the Satb2lacZ/lacZ cortices	Mutual regulation between Satb2 and Fezf2 promotes subcerebral projection neuron identity in the developing cerebral cortex	https://www.ncbi.nlm.nih.gov/pmc/articles/PMC4577201/
NRP1	DEGs Encoding Axon Guidance Ligands and Receptors in the E18.5 Satb2 Mutant Cortex Determined by In Situ Hybridization	Satb2 Regulates Callosal Projection Neuron Identity in the Developing Cerebral Cortex	https://www.ncbi.nlm.nih.gov/pubmed/18255030
NTNG1	Deep-layer genes based on in situ hybridization data in Allen Brain Atlas that show misregulated expression in the Satb2lacZ/lacZ cortices	Mutual regulation between Satb2 and Fezf2 promotes subcerebral projection neuron identity in the developing cerebral cortex	https://www.ncbi.nlm.nih.gov/pmc/articles/PMC4577201/
NTNG2	Upper-layer genes based on Allen Brain Atlas that show decreased expression in the Satb2lacZ/lacZ cortices	Mutual regulation between Satb2 and Fezf2 promotes subcerebral projection neuron identity in the developing cerebral cortex	https://www.ncbi.nlm.nih.gov/pmc/articles/PMC4577201/
ODZ1	Upper-layer genes based on Allen Brain Atlas that show decreased expression in the Satb2lacZ/lacZ cortices	Mutual regulation between Satb2 and Fezf2 promotes subcerebral projection neuron identity in the developing cerebral cortex	https://www.ncbi.nlm.nih.gov/pmc/articles/PMC4577201/
OTX1	Deep-layer genes based on in situ hybridization data in Allen Brain Atlas that show misregulated expression in the Satb2lacZ/lacZ cortices	Mutual regulation between Satb2 and Fezf2 promotes subcerebral projection neuron identity in the developing cerebral cortex	https://www.ncbi.nlm.nih.gov/pmc/articles/PMC4577201/
PCDH8	Alterations in the Expression of Cortical Cell-Type- and Layer-Specific Markers in E18.5 Satb2 Mutant Cortex Determined by In Situ Hybridization	Satb2 Regulates Callosal Projection Neuron Identity in the Developing Cerebral Cortex	https://www.ncbi.nlm.nih.gov/pubmed/18255030
PDZD2	Deep-layer genes based on in situ hybridization data in Allen Brain Atlas that show misregulated expression in the Satb2lacZ/lacZ cortices	Mutual regulation between Satb2 and Fezf2 promotes subcerebral projection neuron identity in the developing cerebral cortex	https://www.ncbi.nlm.nih.gov/pmc/articles/PMC4577201/
PEX5L	Deep-layer genes based on in situ hybridization data in Allen Brain Atlas that show misregulated expression in the Satb2lacZ/lacZ cortices	Mutual regulation between Satb2 and Fezf2 promotes subcerebral projection neuron identity in the developing cerebral cortex	https://www.ncbi.nlm.nih.gov/pmc/articles/PMC4577201/
PLXNA4		Mutual regulation between Satb2 and Fezf2 promotes subcerebral projection neuron identity in the developing cerebral cortex	https://www.ncbi.nlm.nih.gov/pmc/articles/PMC4577201/
PLXNA4	DEGs Encoding Axon Guidance Ligands and Receptors in the E18.5 Satb2 Mutant Cortex Determined by In Situ Hybridization	Satb2 Regulates Callosal Projection Neuron Identity in the Developing Cerebral Cortex	https://www.ncbi.nlm.nih.gov/pubmed/18255030
PLXND1	Deep-layer genes based on in situ hybridization data in Allen Brain Atlas that show misregulated expression in the Satb2lacZ/lacZ cortices	Mutual regulation between Satb2 and Fezf2 promotes subcerebral projection neuron identity in the developing cerebral cortex	https://www.ncbi.nlm.nih.gov/pmc/articles/PMC4577201/
PPP1R1B	Deep-layer genes based on in situ hybridization data in Allen Brain Atlas that show misregulated expression in the Satb2lacZ/lacZ cortices	Mutual regulation between Satb2 and Fezf2 promotes subcerebral projection neuron identity in the developing cerebral cortex	https://www.ncbi.nlm.nih.gov/pmc/articles/PMC4577201/
PTN	Alterations in the Expression of Cortical Cell-Type- and Layer-Specific Markers in E18.5 Satb2 Mutant Cortex Determined by In Situ Hybridization	Satb2 Regulates Callosal Projection Neuron Identity in the Developing Cerebral Cortex	https://www.ncbi.nlm.nih.gov/pubmed/18255030
PTP4A1	Alterations in the Expression of Cortical Cell-Type- and Layer-Specific Markers in E18.5 Satb2 Mutant Cortex Determined by In Situ Hybridization	Satb2 Regulates Callosal Projection Neuron Identity in the Developing Cerebral Cortex	https://www.ncbi.nlm.nih.gov/pubmed/18255030
PTPRU	Deep-layer genes based on in situ hybridization data in Allen Brain Atlas that show misregulated expression in the Satb2lacZ/lacZ cortices	Mutual regulation between Satb2 and Fezf2 promotes subcerebral projection neuron identity in the developing cerebral cortex	https://www.ncbi.nlm.nih.gov/pmc/articles/PMC4577201/
PVRL3	Upper-layer genes based on Allen Brain Atlas that show decreased expression in the Satb2lacZ/lacZ cortices	Mutual regulation between Satb2 and Fezf2 promotes subcerebral projection neuron identity in the developing cerebral cortex	https://www.ncbi.nlm.nih.gov/pmc/articles/PMC4577201/
RBBP4	NuRD complex component	Cancer biology and NuRD: a multifaceted chromatin remodelling complex.	https://www.ncbi.nlm.nih.gov/pubmed/21734722
RBBP7	NuRD complex component	Cancer biology and NuRD: a multifaceted chromatin remodelling complex.	https://www.ncbi.nlm.nih.gov/pubmed/21734722
RELN	Deep-layer genes based on in situ hybridization data in Allen Brain Atlas that show misregulated expression in the Satb2lacZ/lacZ cortices	Mutual regulation between Satb2 and Fezf2 promotes subcerebral projection neuron identity in the developing cerebral cortex	https://www.ncbi.nlm.nih.gov/pmc/articles/PMC4577201/
ROBO1	Deep-layer genes based on in situ hybridization data in Allen Brain Atlas that show misregulated expression in the Satb2lacZ/lacZ cortices	Mutual regulation between Satb2 and Fezf2 promotes subcerebral projection neuron identity in the developing cerebral cortex	https://www.ncbi.nlm.nih.gov/pmc/articles/PMC4577201/
RORB	Alterations in the Expression of Cortical Cell-Type- and Layer-Specific Markers in E18.5 Satb2 Mutant Cortex Determined by In Situ Hybridization	Satb2 Regulates Callosal Projection Neuron Identity in the Developing Cerebral Cortex	https://www.ncbi.nlm.nih.gov/pubmed/18255030
S100A10	Deep-layer genes based on in situ hybridization data in Allen Brain Atlas that show misregulated expression in the Satb2lacZ/lacZ cortices	Mutual regulation between Satb2 and Fezf2 promotes subcerebral projection neuron identity in the developing cerebral cortex	https://www.ncbi.nlm.nih.gov/pmc/articles/PMC4577201/
SATB2	NA	NA	NA
SCG2	Deep-layer genes based on in situ hybridization data in Allen Brain Atlas that show misregulated expression in the Satb2lacZ/lacZ cortices	Mutual regulation between Satb2 and Fezf2 promotes subcerebral projection neuron identity in the developing cerebral cortex	https://www.ncbi.nlm.nih.gov/pmc/articles/PMC4577201/
SEMA3C	Deep-layer genes based on in situ hybridization data in Allen Brain Atlas that show misregulated expression in the Satb2lacZ/lacZ cortices	Mutual regulation between Satb2 and Fezf2 promotes subcerebral projection neuron identity in the developing cerebral cortex	https://www.ncbi.nlm.nih.gov/pmc/articles/PMC4577201/
SEMA3C	DEGs Encoding Axon Guidance Ligands and Receptors in the E18.5 Satb2 Mutant Cortex Determined by In Situ Hybridization	Satb2 Regulates Callosal Projection Neuron Identity in the Developing Cerebral Cortex	https://www.ncbi.nlm.nih.gov/pubmed/18255030
SEMA6D	DEGs Encoding Axon Guidance Ligands and Receptors in the E18.5 Satb2 Mutant Cortex Determined by In Situ Hybridization	Satb2 Regulates Callosal Projection Neuron Identity in the Developing Cerebral Cortex	https://www.ncbi.nlm.nih.gov/pubmed/18255030
SEMA7A	Upper-layer genes based on Allen Brain Atlas that show decreased expression in the Satb2lacZ/lacZ cortices	Mutual regulation between Satb2 and Fezf2 promotes subcerebral projection neuron identity in the developing cerebral cortex	https://www.ncbi.nlm.nih.gov/pmc/articles/PMC4577201/
SFRP2	Deep-layer genes based on in situ hybridization data in Allen Brain Atlas that show misregulated expression in the Satb2lacZ/lacZ cortices	Mutual regulation between Satb2 and Fezf2 promotes subcerebral projection neuron identity in the developing cerebral cortex	https://www.ncbi.nlm.nih.gov/pmc/articles/PMC4577201/
SKI	Lack of Ski in Satb2-Positive Callosal Projection Neurons Causes Them to Project Ectopically to Subcortical Targets	Protooncogene Ski cooperates with the chromatin-remodeling factor Satb2 in specifying callosal neurons	https://www.ncbi.nlm.nih.gov/pmc/articles/PMC3295291/
SLC16A2	Deep-layer genes based on in situ hybridization data in Allen Brain Atlas that show misregulated expression in the Satb2lacZ/lacZ cortices	Mutual regulation between Satb2 and Fezf2 promotes subcerebral projection neuron identity in the developing cerebral cortex	https://www.ncbi.nlm.nih.gov/pmc/articles/PMC4577201/
SLC32A1	Deep-layer genes based on in situ hybridization data in Allen Brain Atlas that show misregulated expression in the Satb2lacZ/lacZ cortices	Mutual regulation between Satb2 and Fezf2 promotes subcerebral projection neuron identity in the developing cerebral cortex	https://www.ncbi.nlm.nih.gov/pmc/articles/PMC4577201/
SLIT3	DEGs Encoding Axon Guidance Ligands and Receptors in the E18.5 Satb2 Mutant Cortex Determined by In Situ Hybridization	Satb2 Regulates Callosal Projection Neuron Identity in the Developing Cerebral Cortex	https://www.ncbi.nlm.nih.gov/pubmed/18255030
SOX5		A network of genetic repression and derepression specifies projection fates in the developing neocortex	https://www.ncbi.nlm.nih.gov/pmc/articles/PMC3511157/
SOX5	Deep-layer genes based on in situ hybridization data in Allen Brain Atlas that show misregulated expression in the Satb2lacZ/lacZ cortices	Mutual regulation between Satb2 and Fezf2 promotes subcerebral projection neuron identity in the developing cerebral cortex	https://www.ncbi.nlm.nih.gov/pmc/articles/PMC4577201/
SSTR2	Deep-layer genes based on in situ hybridization data in Allen Brain Atlas that show misregulated expression in the Satb2lacZ/lacZ cortices	Mutual regulation between Satb2 and Fezf2 promotes subcerebral projection neuron identity in the developing cerebral cortex	https://www.ncbi.nlm.nih.gov/pmc/articles/PMC4577201/
TBR1		A network of genetic repression and derepression specifies projection fates in the developing neocortex	https://www.ncbi.nlm.nih.gov/pmc/articles/PMC3511157/
TGFBR1	Deep-layer genes based on in situ hybridization data in Allen Brain Atlas that show misregulated expression in the Satb2lacZ/lacZ cortices	Mutual regulation between Satb2 and Fezf2 promotes subcerebral projection neuron identity in the developing cerebral cortex	https://www.ncbi.nlm.nih.gov/pmc/articles/PMC4577201/
TLE4	Deep-layer genes based on in situ hybridization data in Allen Brain Atlas that show misregulated expression in the Satb2lacZ/lacZ cortices	Mutual regulation between Satb2 and Fezf2 promotes subcerebral projection neuron identity in the developing cerebral cortex	https://www.ncbi.nlm.nih.gov/pmc/articles/PMC4577201/
TMED3	Deep-layer genes based on in situ hybridization data in Allen Brain Atlas that show misregulated expression in the Satb2lacZ/lacZ cortices	Mutual regulation between Satb2 and Fezf2 promotes subcerebral projection neuron identity in the developing cerebral cortex	https://www.ncbi.nlm.nih.gov/pmc/articles/PMC4577201/
TMEM163	Deep-layer genes based on in situ hybridization data in Allen Brain Atlas that show misregulated expression in the Satb2lacZ/lacZ cortices	Mutual regulation between Satb2 and Fezf2 promotes subcerebral projection neuron identity in the developing cerebral cortex	https://www.ncbi.nlm.nih.gov/pmc/articles/PMC4577201/
TOX	Deep-layer genes based on in situ hybridization data in Allen Brain Atlas that show misregulated expression in the Satb2lacZ/lacZ cortices	Mutual regulation between Satb2 and Fezf2 promotes subcerebral projection neuron identity in the developing cerebral cortex	https://www.ncbi.nlm.nih.gov/pmc/articles/PMC4577201/
TRPC4	Upper-layer genes based on Allen Brain Atlas that show decreased expression in the Satb2lacZ/lacZ cortices	Mutual regulation between Satb2 and Fezf2 promotes subcerebral projection neuron identity in the developing cerebral cortex	https://www.ncbi.nlm.nih.gov/pmc/articles/PMC4577201/
UNC5C	Satb2−/−mutant mice	A network of genetic repression and derepression specifies projection fates in the developing neocortex	https://www.ncbi.nlm.nih.gov/pmc/articles/PMC3511157/
UNC5C	DEGs Encoding Axon Guidance Ligands and Receptors in the E18.5 Satb2 Mutant Cortex Determined by In Situ Hybridization	Satb2 Regulates Callosal Projection Neuron Identity in the Developing Cerebral Cortex	https://www.ncbi.nlm.nih.gov/pubmed/18255030
VAT1L	Deep-layer genes based on in situ hybridization data in Allen Brain Atlas that show misregulated expression in the Satb2lacZ/lacZ cortices	Mutual regulation between Satb2 and Fezf2 promotes subcerebral projection neuron identity in the developing cerebral cortex	https://www.ncbi.nlm.nih.gov/pmc/articles/PMC4577201/
WNT7B	Deep-layer genes based on in situ hybridization data in Allen Brain Atlas that show misregulated expression in the Satb2lacZ/lacZ cortices	Mutual regulation between Satb2 and Fezf2 promotes subcerebral projection neuron identity in the developing cerebral cortex	https://www.ncbi.nlm.nih.gov/pmc/articles/PMC4577201/
ZDHHC2	Deep-layer genes based on in situ hybridization data in Allen Brain Atlas that show misregulated expression in the Satb2lacZ/lacZ cortices	Mutual regulation between Satb2 and Fezf2 promotes subcerebral projection neuron identity in the developing cerebral cortex	https://www.ncbi.nlm.nih.gov/pmc/articles/PMC4577201/
ZNF462	Upper-layer genes based on Allen Brain Atlas that show decreased expression in the Satb2lacZ/lacZ cortices	Mutual regulation between Satb2 and Fezf2 promotes subcerebral projection neuron identity in the developing cerebral cortex	https://www.ncbi.nlm.nih.gov/pmc/articles/PMC4577201/
Highlighted genes are those that were identified in multiple studies
