# Supplementary material for: Genes regulated by SATB2 during neurodevelopment contribute to schizophrenia and educational attainment
Source: PLoS Genet. 2018 Jul 24;14(7):e1007515. doi: 10.1371/journal.pgen.1007515 (PMC6097700; doi:10.1371/journal.pgen.1007515)
Supplement: S3 Table — (XLSX) [file pgen.1007515.s009.xlsx]

## Sheet: S3_Table
S3 Table: SATB2_Hipp gene-set list
SATB2_Hipp Gene Symbol
SEPT2
MARCH3
SEPT4
SEPT5
SEPT6
MARCH8
SEPT8
MARCH9
SEPT9
SEPT10
MARCH11
SEPT11
A4GALT
AAED1
AATK
ABCB10
ABCB4
ABCB6
ABCB8
ABCC8
ABCD3
ABCG4
ABHD10
ABHD12
ABHD13
ABHD17B
ABHD17C
ABHD2
ABHD8
ABI1
ABR
AC005338.1
AC013264.1
AC023908.1
AC024592.12
AC025263.3
AC037459.4
AC136616.1
ACAA1
ACADL
ACAP3
ACE
ACER2
ACER3
ACLY
ACOT12
ACOT4
ACP6
ACPT
ACRBP
ACSL1
ACSL3
ACSL6
ACTC1
ACTL10
ACTL6A
ACTN1
ACTN3
ACTR10
ACTR3B
ACVR1C
ACVR2B
ADAD2
ADAL
ADAM11
ADAM19
ADAM2
ADAM22
ADAM32
ADAMTS1
ADAMTS14
ADAMTS17
ADAMTS7
ADAMTSL5
ADAP1
ADARB1
ADCY1
ADCY7
ADCY9
ADCYAP1R1
ADD3
ADE2
ADGRB1
ADGRL1
ADH5
ADHFE1
ADIPOR1
ADK
ADM
ADNP
ADNP2
ADORA1
ADPRHL2
ADRA1A
ADRA1D
ADRA2A
ADRA2C
ADRB1
AES
AFAP1L2
AFDN
AFF1
AFF2
AFF4
AFG3L1P
AFTPH
AGAP1
AGAP2
AGAP3
AGFG1
AGFG2
AGGF1
AGO4
AGPAT2
AGPAT5
AGPS
AGRN
AGTRAP
AHDC1
AHI1
AHR
AIF1L
AIM1
AJAP1
AK4
AK5
AKAP13
AKAP8
AKIRIN2
AKR7A2
AKT1S1
AKTIP
AL928654.7
ALDH1A2
ALG13
ALK
ALKBH2
ALKBH5
ALKBH7
ALMS1
ALOX15
ALOXE3
ALPK3
ALPL
ALS2CR11
ALX3
ALYREF
AMD1
AMDHD1
AMER2
AMFR
AMIGO1
AMIGO2
AMN
AMPD2
ANAPC11
ANGPTL4
ANGPTL7
ANK1
ANKHD1-EIF4EBP3
ANKK1
ANKLE2
ANKRA2
ANKRD10
ANKRD13B
ANKRD13C
ANKRD17
ANKRD26
ANKRD27
ANKRD28
ANKRD34A
ANKRD34B
ANKRD39
ANKRD46
ANKRD53
ANKRD63
ANKRD65
ANKS1A
ANKS1B
ANLN
ANO8
ANP32E
ANTXR1
ANTXR2
ANXA7
AP1B1
AP1M1
AP1S2
AP1S3
AP2A2
AP3B2
AP3M1
AP4S1
AP5B1
AP5M1
AP5Z1
APAF1
APBB2
APH1B
API5
APLN
APLP2
APOB
APOC1
APOC3
APP
APPL1
AQP12A
AQP2
AR
ARAP3
ARF1
ARF3
ARF6
ARFIP1
ARHGAP21
ARHGAP35
ARHGAP36
ARHGAP42
ARHGEF1
ARHGEF12
ARHGEF17
ARHGEF25
ARHGEF26
ARHGEF37
ARHGEF4
ARHGEF5
ARHGEF7
ARID1A
ARID1B
ARID2
ARID3A
ARID3B
ARID3C
ARID4B
ARID5A
ARIH2
ARL10
ARL4C
ARL5B
ARL5C
ARL6IP1
ARL6IP6
ARMC7
ARMCX4
ARNT2
ARPC4
ARPC4-TTLL3
ARPC5
ARPC5L
ARPP19
ARRDC2
ARSG
ART4
ARTN
ARV1
ASAH1
ASAP2
ASB10
ASCC3
ASCL1
ASCL2
ASF1B
ASIC2
ASIC4
ASMT
ASNS
ASTL
ASUN
ASXL1
ASZ1
ATF3
ATF4
ATF5
ATG2B
ATG4B
ATG5
ATG9B
ATL3
ATMIN
ATN1
ATP11C
ATP12A
ATP13A3
ATP1B1
ATP1B2
ATP1B3
ATP2A2
ATP2B3
ATP4A
ATP4B
ATP5A1
ATP5D
ATP5E
ATP5G2
ATP5G3
ATP5J
ATP6V0A2
ATP6V0B
ATP6V0C
ATP6V1A
ATP6V1C2
ATP6V1G1
ATP6V1G2
ATP8B2
ATXN1
ATXN2
ATXN2L
AURKA
AXIN2
AXL
AZI2
AZIN1
AZIN2
B3GALT6
B3GAT1
B3GNT4
B3GNT9
B4GALNT3
B4GALT6
BACE2
BACH1
BAG1
BAG4
BAHD1
BAIAP2L1
BAIAP2L2
BANF1
BARX2
BATF3
BBC3
BBOF1
BBS1
BBX
BCAN
BCAR3
BCAS3
BCL11A
BCL11B
BCL2L11
BCL2L13
BCL6
BCL7A
BCL7B
BCL9L
BCLAF1
BCOR
BCR
BDH1
BDP1
BEND3
BEND5
BEND6
BEND7
BFSP2
BHLHB9
BHLHE40
BHMT2
BIN3
BLCAP
BLOC1S4
BLVRB
BMF
BMP1
BMP2
BMP2K
BMP3
BMP4
BMP6
BMP7
BNC2
BORA
BPHL
BPI
BRAF
BRAT1
BRD2
BRD4
BRI3BP
BRICD5
BRMS1
BRPF3
BRSK2
BRWD1
BSDC1
BSG
BSN
BTBD10
BTBD6
BTBD7
BTG1
BUB1B
BUB3
BVES
C10orf107
C10orf11
C11orf24
C11orf57
C11orf68
C11orf71
C11orf87
C11orf88
C11orf95
C12orf4
C12orf60
C12orf66
C12orf73
C14orf166
C14orf2
C14orf80
C15orf40
C15orf59
C15orf61
C16orf52
C16orf58
C16orf72
C16orf78
C16orf90
C16orf91
C17orf105
C17orf75
C17orf96
C19orf24
C19orf60
C19orf67
C1orf35
C1orf50
C1orf52
C1QBP
C1QL2
C1QL3
C1QL4
C20orf144
C20orf194
C22orf39
C2CD2
C2CD2L
C2CD4A
C2CD5
C2orf40
C2orf54
C2orf72
C2orf82
C3orf33
C3orf52
C3orf58
C3orf70
C4orf19
C4orf32
C4orf36
C4orf48
C5orf30
C5orf42
C6orf106
C6orf132
C6orf163
C6orf62
C7orf43
C8orf76
C8orf89
C9orf16
C9orf50
C9orf72
C9orf85
CA8
CAAP1
CABLES2
CABP1
CABP7
CABYR
CACFD1
CACNA1B
CACNA1G
CACNA1H
CACNA1I
CACNA2D1
CACNA2D2
CACNA2D3
CACNB1
CACNB3
CACNB4
CACNG4
CAD
CADM4
CALM1
CALM3
CAMK1D
CAMK2D
CAMK2G
CAMK2N1
CAMK2N2
CAMKK1
CAMKK2
CAMSAP1
CAMSAP2
CAPN1
CAPN5
CAPZB
CARD10
CARD11
CARM1
CARS2
CARTPT
CASKIN1
CASKIN2
CAST
CASZ1
CATSPER2
CATSPERD
CBLB
CBLC
CBLN1
CBX1
CBX3
CBX4
CBX7
CCBE1
CCDC116
CCDC124
CCDC142
CCDC148
CCDC149
CCDC158
CCDC167
CCDC38
CCDC59
CCDC6
CCDC84
CCDC92
CCER1
CCKBR
CCM2
CCNE2
CCNG1
CCNJL
CCNK
CCNL1
CCNO
CCNY
CCR4
CCSAP
CCSER1
CCT2
CCT4
CCT8
CD109
CD164
CD247
CD2AP
CD302
CD3EAP
CD47
CD81
CD8B
CD93
CDAN1
CDC14A
CDC14B
CDC16
CDC20B
CDC25A
CDC25C
CDC34
CDC40
CDC42BPB
CDC42BPG
CDC5L
CDC7
CDC73
CDCA8
CDCP1
CDH13
CDH24
CDH3
CDH8
CDHR2
CDK13
CDK14
CDK16
CDK4
CDK5R1
CDK5RAP3
CDK6
CDK9
CDKN1C
CDKN2A
CDKN2AIP
CDKN2AIPNL
CDKN2B
CDSN
CEBPA
CEBPB
CEBPE
CEBPG
CECR2
CELSR1
CELSR3
CENPF
CENPT
CENPX
CEP112
CEP128
CEP250
CEP57
CEP68
CEP78
CEP83
CEP95
CERK
CERS1
CERS1
CERS6
CFAP43
CFD
CFL1
CGREF1
CH25H
CH507-42P11.8
CH507-9B2.1
CHAD
CHADL
CHAF1A
CHAF1B
CHAMP1
CHAT
CHCHD10
CHCHD4
CHD1
CHD4
CHD5
CHD7
CHD9
CHGA
CHKA
CHMP2A
CHMP5
CHN2
CHP2
CHPF2
CHRD
CHRNA3
CHRNA4
CHRNA7
CHRNB4
CHST1
CHST10
CHST15
CHST3
CHST7
CHSY3
CHUK
CIAO1
CIB2
CIC
CIDEA
CINP
CISD1
CISD2
CITED1
CITED2
CIZ1
CLCF1
CLCN2
CLCN3
CLCN7
CLCNKB
CLDN12
CLDN19
CLDN5
CLDN6
CLDN7
CLEC11A
CLEC14A
CLK2
CLK3
CLK4
CLN6
CLSTN1
CLSTN2
CLTA
CLTB
CLUAP1
CMC1
CMPK2
CMTM2
CNBP
CNIH2
CNKSR1
CNKSR3
CNNM1
CNNM4
CNOT1
CNOT10
CNOT11
CNOT6L
CNOT8
CNPPD1
CNTD1
CNTFR
CNTLN
CNTROB
COA3
COA5
COASY
COBLL1
COCH
COG3
COG7
COL11A2
COL19A1
COL1A1
COL1A2
COL23A1
COL26A1
COL2A1
COL4A3BP
COL4A5
COL4A6
COL6A5
COL6A6
COL8A2
COLGALT2
COMMD10
COMMD3-BMI1
COMMD8
COPB2
COPG2
COPS7B
COPZ2
CORO1B
CORO2A
CORO2B
COTL1
COX11
COX4I1
COX5A
COX5B
COX6A1
COX6A2
COX6C
COX7C
COX8A
CPD
CPEB2
CPEB4
CPED1
CPLX2
CPM
CPNE5
CPNE6
CPQ
CPSF1
CPSF7
CPT2
CR2
CRABP2
CRAT
CRBN
CREB3L2
CREBZF
CREG2
CRELD1
CREM
CRHBP
CRIM1
CRISPLD1
CRK
CRLF1
CRMP1
CROT
CRTAC1
CRTAP
CRTC1
CRTC2
CRTC3
CRY1
CRYGA
CRYGD
CRYM
CSF1
CSF2RA
CSGALNACT1
CSK
CSMD1
CSNK1G3
CSNK2B
CSTF1
CTB-50L17.10
CTC-487M23.8
CTCFL
CTD-2545M3.6
CTD-3105H18.18
CTDSP2
CTGF
CTHRC1
CTNNB1
CTNND2
CTPS2
CTSB
CTSF
CTSH
CTSZ
CTTN
CTTNBP2
CTU2
CTXN1
CUL1
CUL4A
CUL5
CWC22
CXCL14
CXCL3
CXorf38
CXorf56
CXXC4
CYB561D1
CYB5B
CYB5D1
CYB5D2
CYB5R3
CYGB
CYP11B2
CYP1A1
CYP24A1
CYP26A1
CYP27B1
CYP2U1
CYP46A1
CYP7B1
CYR61
CYSTM1
DACH1
DACT1
DACT2
DACT3
DAG1
DALRD3
DAND5
DAP3
DAPK1
DAPK3
DARS
DAZL
DBNDD2
DBNL
DBP
DBR1
DCAF10
DCAF5
DCAF6
DCAKD
DCBLD2
DCHS1
DCK
DCLK2
DCLK3
DCLRE1A
DCTN1
DCTN2
DDIT3
DDIT4
DDN
DDRGK1
DDX10
DDX17
DDX23
DDX27
DDX28
DDX39B
DDX4
DDX41
DDX43
DDX5
DDX51
DDX59
DDX6
DEAF1
DEDD
DEFB124
DEGS1
DEGS2
DEK
DENND1A
DENND2A
DENND4C
DENND5B
DENR
DEPTOR
DERA
DERL3
DESI1
DFFA
DFNB59
DGAT1
DGKG
DGKH
DGKQ
DHFR2
DHH
DHRS3
DHX32
DHX36
DHX9
DIAPH2
DIDO1
DIO3
DIP2C
DIS3L
DISP3
DKKL1
DLD
DLEU7
DLG1
DLG3
DLGAP2
DLGAP3
DLGAP4
DLGAP5
DLK1
DLL4
DLX2
DLX3
DMGDH
DMPK
DMRT3
DMRTA2
DMRTC2
DMTF1
DMXL1
DMXL2
DNA2
DNAAF5
DNAH9
DNAJA1
DNAJA2
DNAJB14
DNAJB4
DNAJB7
DNAJC11
DNAJC2
DNAJC25
DNAJC25-GNG10
DNAJC3
DNAJC5
DNALI1
DNER
DNLZ
DNM1
DNM1L
DNM2
DNMT3A
DOCK4
DOCK7
DOK4
DOK5
DOLK
DONSON
DPEP3
DPF2
DPH3
DPY19L3
DPYSL4
DRAP1
DRD2
DRD5
DRGX
DRP2
DSCAM
DSCAML1
DST
DSTYK
DTNB
DTNBP1
DTX1
DTX4
DUOX1
DUOXA1
DUS2
DUSP12
DUSP14
DUSP2
DUSP23
DUSP4
DUSP5
DUSP8
DUSP9
DVL1
DVL2
DYNC1H1
DYNC1LI1
DYNC1LI2
DYNLL1
DYNLL2
DYRK1A
DYRK2
E2F2
E2F3
E2F8
E4F1
EARS2
EBF3
EBF4
ECEL1
ECHDC2
EDC3
EDEM1
EDN2
EDN3
EEA1
EEFSEC
EFCAB14
EFCAB2
EFEMP2
EFHC1
EFNA2
EFNA4
EFNA5
EFNB3
EFR3A
EFS
EGLN2
EGR2
EGR3
EGR4
EHBP1L1
EHD3
EHMT1
EI24
EIF1AD
EIF2AK3
EIF3K
EIF4A1
EIF4B
EIF4E
EIF4E2
EIF4E3
EIF4EBP3
EIF4G1
EIF4G3
EIF5
EIF5A
EIF5A2
ELAC2
ELAVL3
ELF1
ELF5
ELFN2
ELMO1
ELMOD2
ELN
ELOVL2
ELOVL4
ELOVL7
ELP4
EMB
EMC6
EMC8
EMC9
EMID1
EMILIN2
EMILIN3
EML1
EML3
EMX1
EN1
EN2
ENC1
ENDOD1
ENDOV
ENO3
ENPP1
ENTPD3
ENTPD5
ENTPD7
EOMES
EP400
EPC2
EPHA1
EPHA2
EPHA6
EPHA8
EPHB2
EPHB4
EPHX2
EPM2AIP1
EPN1
EPN2
EPO
EPSTI1
EPX
ERAP1
ERAS
ERBB2
ERBB4
ERC2
ERCC8
ERF
ERFE
ERGIC1
ERGIC2
ERLIN2
ERN1
ERO1A
ERO1B
ERRFI1
ERVW-1
ESRP2
ESYT2
ESYT3
ETFA
ETNK2
ETV2
EVA1C
EVC
EVC2
EVPL
EVX1
EXD2
EXOC5
EXOC8
EXOSC3
EXT2
EXTL3
EYA4
F2
F3
FABP4
FADD
FADS1
FADS2
FADS3
FAF1
FAH
FAHD1
FAM107B
FAM109A
FAM114A1
FAM120A
FAM120C
FAM122B
FAM122C
FAM124A
FAM126A
FAM129A
FAM131C
FAM134A
FAM135A
FAM135B
FAM150B
FAM155A
FAM155B
FAM159A
FAM160B1
FAM160B2
FAM162B
FAM171A1
FAM173A
FAM174B
FAM178B
FAM179B
FAM181A
FAM184A
FAM187B
FAM189A1
FAM189B
FAM193A
FAM196A
FAM199X
FAM19A5
FAM207A
FAM20C
FAM210A
FAM213A
FAM228A
FAM229A
FAM26F
FAM35A
FAM3C
FAM43A
FAM43B
FAM46C
FAM49B
FAM57B
FAM60A
FAM63A
FAM65B
FAM69B
FAM71A
FAM76B
FAM78B
FAM83C
FAM83D
FAM83F
FAM83G
FAM89A
FAM89B
FAM98A
FANCF
FANCM
FANK1
FAR2
FARP1
FARS2
FASTK
FAT4
FAXC
FBLL1
FBLN1
FBN2
FBXL16
FBXL17
FBXL19
FBXL20
FBXL8
FBXO11
FBXO22
FBXO24
FBXO28
FBXO30
FBXO32
FBXO33
FBXO34
FBXO36
FBXO39
FBXO42
FBXO45
FBXW11
FBXW4
FBXW7
FCHO1
FDX1
FDX2
FEM1A
FEM1B
FEM1C
FERMT2
FEZF1
FFAR1
FGD1
FGF16
FGF3
FGF4
FGFBP3
FGFR1
FGFR1OP2
FGFR2
FGFR3
FGFRL1
FGR
FH
FHDC1
FHL2
FHL3
FHOD1
FIGLA
FIGN
FIGNL1
FIGNL2
FITM2
FJX1
FKBP10
FKBP3
FKBP6
FKBP9
FKRP
FKTN
FLI1
FLNB
FLOT2
FLRT1
FLT1
FLT3
FLT4
FLVCR1
FMNL2
FNBP1
FNBP1L
FNBP4
FNDC3A
FNDC5
FOS
FOXA3
FOXB1
FOXB2
FOXC2
FOXD1
FOXD2
FOXD3
FOXE1
FOXE3
FOXF1
FOXF2
FOXG1
FOXJ2
FOXJ3
FOXL2
FOXM1
FOXN1
FOXN2
FOXO1
FOXQ1
FOXR1
FOXRED1
FPGS
FRA10AC1
FRAS1
FRAT1
FREM2
FRMD5
FRS2
FRYL
FSD2
FSIP1
FST
FUBP1
FUBP3
FURIN
FUT11
FUT8
FUT9
FXR1
FYN
FYTTD1
FZD1
FZD10
FZD4
FZD5
FZD6
FZD8
GAB1
GAB3
GABBR2
GABPA
GABRA2
GABRA5
GABRB3
GABRG3
GAD1
GAD2
GADD45G
GAK
GAL3ST1
GAL3ST3
GALNT1
GALNT12
GALNT13
GALNT2
GALNT3
GALNT9
GALR2
GAN
GANAB
GAR1
GARS
GAS1
GAS2L1
GAS2L2
GAS6
GATA6
GATAD1
GATAD2A
GATSL3
GBA2
GBAS
GBX1
GCC2
GCH1
GCKR
GCSH
GDA
GDE1
GDF2
GDF5
GDI2
GDPD3
GEMIN7
GFAP
GFOD1
GFPT2
GFRA1
GFRA3
GGA3
GGN
GGNBP2
GGPS1
GGTA1P
GHDC
GHITM
GIN1
GINS4
GIPR
GIT1
GJB3
GLB1
GLCCI1
GLG1
GLI1
GLI3
GLIPR1L2
GLIS1
GLIS2
GLO1
GLOD4
GLP1R
GLRX5
GLS
GLT1D1
GLUD1
GLUL
GLYCTK
GLYR1
GM2A
GMCL1
GMDS
GMNN
GNA14
GNA15
GNAI2
GNAL
GNAO1
GNAQ
GNAS
GNB3
GNG10
GNG12
GNG4
GNG5
GNG7
GNL3
GOLGA4
GOLPH3
GORASP1
GP1BB
GPAM
GPANK1
GPAT2
GPAT4
GPATCH2L
GPC3
GPC4
GPR108
GPR150
GPR153
GPR160
GPR25
GPR26
GPR27
GPR3
GPR37L1
GPR4
GPR42
GPR45
GPR50
GPR6
GPR62
GPR68
GPR88
GPRC5C
GPRIN2
GPS2
GPT
GRAMD1B
GRASP
GRB10
GRB14
GRB2
GREB1
GREM2
GRHL1
GRHPR
GRIA4
GRID1
GRIK2
GRIK3
GRIK4
GRIK5
GRIN1
GRIN2C
GRIN2D
GRIN3A
GRIN3B
GRK5
GRM6
GRM7
GRSF1
GSC
GSG2
GSKIP
GSPT1
GSR
GSTO1
GSX1
GTF2B
GTF2H1
GTF2H2
GTF2H5
GTF2I
GTF3A
GTPBP2
GTPBP3
GTPBP6
GUCD1
GUCY2D
GULP1
GUSB
GYPC
GZF1
H1FNT
H2AFJ
H2AFX
H2AFY
H2AFZ
H3F3A
HABP4
HACD2
HADHA
HADHB
HAGH
HAL
HAND1
HAND2
HAUS4
HAUS6
HAUS8
HCN2
HCN3
HCN4
HCRT
HCRTR1
HDAC3
HDGF
HDHD2
HDLBP
HECA
HECTD4
HECW2
HEG1
HELLS
HELZ
HENMT1
HERC4
HERPUD1
HERPUD2
HES1
HES2
HES6
HEXIM1
HEXIM2
HFM1
HGH1
HHAT
HHIP
HIBADH
HIC1
HID1
HIP1R
HIPK1
HIPK2
HIPK3
HIST1H1C
HIST4H4
HIVEP1
HM13
HMG20B
HMGA1
HMGA2
HMGB3
HMGN1
HMGN2
HMGXB4
HMX2
HN1
HNF1A
HNF1B
HNRNPA2B1
HNRNPAB
HNRNPD
HNRNPR
HNRNPUL1
HOMER1
HOMER2
HOMER3
HOOK3
HORMAD1
HOXA1
HOXA10
HOXA3
HOXA5
HOXA6
HOXB3
HOXB9
HOXC10
HOXC11
HOXC9
HOXD1
HOXD10
HOXD11
HOXD13
HOXD8
HOXD9
HP1BP3
HPCAL1
HPN
HPS5
HR
HRASLS
HRH1
HS3ST2
HS3ST3B1
HS3ST5
HS6ST1
HS6ST2
HSBP1
HSD11B2
HSD17B12
HSD17B8
HSF2
HSF4
HSP90AA1
HSP90AB1
HSP90B1
HSPA2
HSPA4
HSPA4L
HSPA5
HSPB11
HSPB8
HSPB9
HSPD1
HSPE1
HSPG2
HTATSF1
HTR1B
HTRA4
HUWE1
ICA1
ICA1L
ICAM1
ICAM4
ICAM5
IDH3A
IDUA
IER5
IER5L
IFT140
IFT172
IFT20
IGF1R
IGF2BP1
IGFBP2
IGFBP3
IGHMBP2
IGLC1
IGLON5
IGSF8
IKBIP
IKZF1
IKZF3
IKZF4
IL10RB
IL11
IL12A
IL15RA
IL17RA
IL17RD
IL3RA
IL4I1
IMMP1L
IMPA2
IMPAD1
INAFM1
INF2
ING1
ING2
INHBB
INHBE
INIP
INO80D
INPP5F
INSL3
INSM1
INTS5
INTS6
IPMK
IQCE
IQGAP2
IQSEC2
IREB2
IRF2
IRF2BP1
IRF2BP2
IRS2
IRX3
IRX4
IRX5
IRX6
ISCA1
ISCU
ISL1
ISM1
ISM2
ISOC1
IST1
ISYNA1
ITCH
ITGA11
ITGA6
ITGAV
ITGB1
ITGB5
ITIH1
ITM2C
ITPA
ITPK1
ITPKB
ITPR3
ITPRIP
IZUMO2
JAG1
JAG2
JAK1
JARID2
JAZF1
JDP2
JMJD6
JUP
KANK1
KANK2
KANK4
KANSL1L
KARS
KAT2A
KAT2B
KAT6B
KAZN
KBTBD11
KBTBD12
KBTBD13
KBTBD8
KCMF1
KCNA3
KCNAB3
KCNB1
KCNC1
KCNC2
KCNC3
KCNC4
KCND3
KCNE5
KCNF1
KCNH2
KCNH4
KCNIP1
KCNIP2
KCNJ11
KCNJ14
KCNJ4
KCNK12
KCNK2
KCNK3
KCNK4
KCNMB4
KCNN3
KCNQ1
KCNQ2
KCNQ3
KCNQ4
KCNT2
KCTD1
KCTD13
KCTD17
KCTD19
KCTD3
KCTD8
KDELC2
KDELR2
KDM1A
KDM1B
KDM2A
KDM3B
KDM5B
KDR
KHDC3L
KHDRBS2
KHDRBS3
KHSRP
KIAA0232
KIAA0319
KIAA0368
KIAA0430
KIAA0513
KIAA0586
KIAA0753
KIAA0895L
KIAA0922
KIAA1033
KIAA1147
KIAA1429
KIAA1462
KIAA1549L
KIAA1644
KIAA1841
KIAA2022
KIF17
KIF18B
KIF19
KIF21A
KIF22
KIF26B
KIF2A
KIF3B
KIF5A
KIF7
KIFC1
KIFC3
KIRREL
KIT
KITLG
KL
KLC1
KLC2
KLF10
KLF15
KLF16
KLF2
KLF3
KLF4
KLF5
KLF9
KLHDC9
KLHL15
KLHL17
KLHL24
KLHL26
KLHL28
KLHL32
KLHL33
KLHL34
KLHL36
KLHL42
KLHL8
KLHL9
KLK10
KMT2B
KMT2C
KMT2D
KNSTRN
KPNA4
KRAS
KRCC1
KREMEN2
KRT17
KRT25
KRT27
KRT72
KRT8
KRT80
KRT82
KRT84
KRT86
KRTAP10-7
KRTAP12-2
KRTAP12-2
KRTAP1-3
KRTAP13-3
KRTAP4-4
KRTAP4-4
KRTAP4-4
KRTAP4-4
KRTCAP3
KSR2
L1CAM
L3MBTL3
LACTB2
LAD1
LAG3
LAMA1
LAMB1
LAMC2
LAMC3
LAMTOR1
LAMTOR2
LANCL3
LAP3
LARP1
LARP4
LARP4B
LATS1
LBX1
LCA5L
LCE3A
LCLAT1
LCMT2
LCORL
LDB1
LDLRAD4
LDLRAP1
LEKR1
LEMD3
LEO1
LEP
LETM1
LFNG
LGALS3
LGI2
LGR4
LGR6
LHCGR
LHFP
LHFPL2
LHX1
LHX2
LHX3
LIAS
LIG4
LIMCH1
LIMD2
LIMK1
LIMK2
LIN54
LIN7A
LIN9
LINGO4
LLGL1
LLGL2
LLPH
LMNA
LMO2
LMO4
LMO7
LMX1A
LMX1B
LNX2
LONP1
LONRF1
LOXL4
LPAR3
LPCAT2
LPGAT1
LPIN1
LPXN
LRCH1
LRCH2
LRFN2
LRFN4
LRFN5
LRIG1
LRP12
LRP2
LRP3
LRP4
LRP5
LRP6
LRPPRC
LRRC10
LRRC10B
LRRC2
LRRC20
LRRC24
LRRC26
LRRC36
LRRC38
LRRC4
LRRC41
LRRC42
LRRC45
LRRC4B
LRRC56
LRRC58
LRRC59
LRRC7
LRRC75A
LRRC8E
LRRC9
LRRK1
LRRK2
LRRN1
LRTM2
LRTOMT
LSM1
LSM14A
LSR
LTBP2
LTBR
LUC7L
LY6E
LY6G6C
LY75-CD302
LYAR
LYPD2
LYPD3
LYPD4
LYPD6
LYRM4
LYSMD3
LYZL4
MADD
MAEL
[truncated: 2,140 more rows]
