# Supplementary material for: Genes regulated by SATB2 during neurodevelopment contribute to schizophrenia and educational attainment
Source: PLoS Genet. 2018 Jul 24;14(7):e1007515. doi: 10.1371/journal.pgen.1007515 (PMC6097700; doi:10.1371/journal.pgen.1007515)
Supplement: S4 Table — (XLSX) [file pgen.1007515.s010.xlsx]

## Sheet: S4_Table
S4 Table: Overlap between three SATB2 gene-sets
Genes common to SATB2+NuRD, SATB2_Cort and SATB2_Hipp (n=7)	Genes common to SATB2+NuRD and SATB2_Cort (n=22)	Genes common to SATB2+NuRD and SATB2_Hipp (n=39)	Genes common to SATB2_Cort and SATB2_Hipp (n=194)
CACNA2D1	ALCAM	ADNP2	ABHD17B
MYC	CDH10	ATF4	ABHD2
PTPRU	CDH7	BCL11B	AC005338.1
RELN	LDB2	BCL6	ADK
SKI	DKK3	BHLHE40	ALK
TOX	EPHA5	CDH13	ALOXE3
UNC5C	EPHB1	CHD4	ARHGEF4
	FOXP2	CHRNA4	ARID1A
	GRM5	CRTAC1	ARID1B
	LIX1	CRYM	ARL6IP6
	LRRTM1	DNER	ASCL1
	MEF2C	DTX4	ATXN1
	MTA2	EFNB3	B3GAT1
	NFE2L3	GATAD2A	BCL2L11
	NFIA	GDA	BCLAF1
	NRP1	GLS	BRMS1
	NTNG1	GRB14	BRSK2
	PCDH8	GRIK2	BTG1
	PTN	GRIN3A	C11orf71
	ROBO1	KIT	C11orf87
	SOX5	LHX2	C1QL3
	ZNF462	LMO4	C2orf40
		MDGA1	CA8
		NPY	CAMK2D
		OTX1	CARTPT
		PLXNA4	CCSER1
		RBBP4	CDH8
		RBBP7	CDK5RAP3
		S100A10	CEP128
		SEMA6D	CHD9
		SFRP2	CHMP2A
		SLC16A2	CLEC14A
		SLIT3	CMC1
		SSTR2	COMMD3-BMI1
		TGFBR1	COPZ2
		TLE4	CRTC3
		TMEM163	CRY1
		WNT7B	CRYGD
		ZDHHC2	CSMD1
			CSNK1G3
			CTNNB1
			CTTN
			DAZL
			DCLRE1A
			DDX10
			DEAF1
			DEGS1
			DENND1A
			DOK5
			EEA1
			ENC1
			EOMES
			ERLIN2
			EXTL3
			FADD
			FAM107B
			FAM174B
			FAM98A
			FANCF
			FARS2
			FBXL19
			FBXW7
			FGFR2
			FIGN
			FREM2
			FUT9
			FYN
			FZD8
			GAD1
			GADD45G
			GFRA1
			GLCCI1
			GNA14
			GREM2
			GRHPR
			GRID1
			HEG1
			HES1
			HMGA2
			IL12A
			INPP5F
			INSM1
			IRX4
			ISL1
			ITGB1
			JAZF1
			KAT6B
			KCNK2
			KCTD3
			KHDRBS2
			KIAA1549L
			KLF3
			KLF9
			LGR4
			LLPH
			LMX1A
			LRRC7
			LRRC9
			LYPD6
			MAGI3
			MAP1B
			MAPKAP1
			MCPH1
			MEIS2
			MND1
			MSI2
			NCK2
			NEUROG2
			NHLRC2
			NINL
			NR2C1
			NR2E1
			NR2F2
			NRP2
			OMA1
			PABPC1
			PACRG
			PAG1
			PAM
			PANK2
			PARD3B
			PBX3
			PCSK5
			PDE12
			PDZRN3
			PEX2
			PHYHIPL
			PLK2
			PPIP5K2
			PRKCA
			PRPF4B
			PTPRT
			QRFPR
			RALGPS1
			RBFOX2
			RCOR1
			RFTN1
			RGS7
			RNF26
			RPS29
			RSBN1
			S1PR1
			SALL3
			SCAF11
			SERTAD2
			SETBP1
			SETD1A
			SH3RF3
			SHANK2
			SHISA2
			SLAIN1
			SLC12A8
			SLC30A10
			SLC35F1
			SLC38A1
			SNCAIP
			SP3
			SP4
			SPAG9
			SPECC1
			SPTSSA
			SSFA2
			ST3GAL4
			SULF2
			TADA1
			TBC1D1
			TBC1D9B
			TCERG1L
			TCF12
			TENM4
			TEX29
			TIAM2
			TMEM108
			TMEM260
			TMEM80
			TNS1
			TOX3
			TPRA1
			TRAF1
			TRIM2
			TUBA1A
			U2AF2
			UBE2M
			UFL1
			UNC5D
			UNKL
			USP24
			VPS13A
			WAC
			WT1
			YIPF6
			ZNF518A
			ZNF703
			ZNF704
