# Supplementary material for: Genes regulated by SATB2 during neurodevelopment contribute to schizophrenia and educational attainment
Source: PLoS Genet. 2018 Jul 24;14(7):e1007515. doi: 10.1371/journal.pgen.1007515 (PMC6097700; doi:10.1371/journal.pgen.1007515)
Supplement: S5 Table — (XLSX) [file pgen.1007515.s011.xlsx]

## Sheet: S5_Table
S5 Table: MAGMA gene-analysis P-values for genes surviving Bonferroni correction in SZ and EA
SATB2+NuRD	SZ P-value		SATB2+NuRD	EA P-value		SATB2_Cort	EA P-value		SATB2_Hipp	EA P-value
SLC32A1	1.57e-09		SEMA6D	7.8e-09		RILPL2	9.81e-12		MAML3	2.02e-20
ZDHHC2	2.46e-09		MEF2C	1.72e-08		AFF3	4.7e-11		BSN	2.53e-17
GATAD2A	5.25e-09		GATAD2A	2.2e-07		MEF2C	1.72e-08		ERCC8	1.37e-15
BCL11B	5.06e-07		FOXP2	3.73e-07		EXOC4	2.78e-08		DAG1	1.73e-15
CLU	9.52e-07		DCC	3.75e-07		GLCCI1	4.45e-08		ELOVL7	9.9e-14
			TBR1	2.01e-06		NEGR1	9.48e-08		BCL11A	6.35e-13
						ATF7IP	1.07e-07		SDCCAG8	1.17e-12
						LUZP2	1.46e-07		NDUFAF2	5.14e-12
						ATXN1	3.4e-07		NFKB2	1.02e-11
						NFIB	3.44e-07		BBX	1.42e-11
						OLFM4	3.49e-07		SMIM15	4.27e-11
						RABEP2	3.67e-07		CACNA1I	8.87e-11
						FOXP2	3.73e-07		STK24	1.38e-10
						KLF9	3.99e-07		MGEA5	1.64e-10
						KCNN2	6.38e-07		SETD8	2.28e-10
						DENND1B	1.72e-06		HAUS4	3.37e-10
									NCKIPSD	4.51e-10
									MFSD3	1.58e-09
									CELSR3	1.74e-09
									LRRC24	1.79e-09
									KCNIP2	1.8e-09
									GPT	1.83e-09
									IKZF4	5.28e-09
									WNT3	5.37e-09
									SEMA6D	7.8e-09
									CAMK1D	1.11e-08
									ATXN2L	1.29e-08
									FAM76B	1.71e-08
									NDUFAF3	1.81e-08
									CHST10	2.27e-08
									PLCL2	2.3e-08
									CEP57	2.32e-08
									SH2B1	2.36e-08
									USP19	2.96e-08
									NYAP1	3e-08
									MTHFD1	3.19e-08
									SBNO1	3.5e-08
									BACE2	3.71e-08
									TSC22D4	3.88e-08
									TRAF5	4.19e-08
									ZCWPW1	4.19e-08
									GLCCI1	4.45e-08
									NDE1	4.5e-08
									MCM9	4.6e-08
									MEPCE	4.81e-08
									ARTN	8.36e-08
									NRBF2	9.21e-08
									CDC14B	1.24e-07
									TRMT1	1.41e-07
									DALRD3	1.91e-07
									FAM184A	1.97e-07
									GATAD2A	2.2e-07
									SPRED2	2.42e-07
									RGS12	2.52e-07
									NACC1	2.72e-07
									GNAI2	2.92e-07
									ATXN1	3.4e-07
									EXD2	3.58e-07
									SERGEF	3.9e-07
									KLF9	3.99e-07
									CCM2	1.13e-06
									ZBTB1	1.22e-06
									HABP4	1.35e-06
									FAM120A	1.67e-06
									RCOR3	1.98e-06
