# Supplementary material for: Genes regulated by SATB2 during neurodevelopment contribute to schizophrenia and educational attainment
Source: PLoS Genet. 2018 Jul 24;14(7):e1007515. doi: 10.1371/journal.pgen.1007515 (PMC6097700; doi:10.1371/journal.pgen.1007515)
Supplement: S6 Table — (XLSX) [file pgen.1007515.s012.xlsx]

## Sheet: S6_Table
S6 Table: Full gene names, their known biology and associated phenotypes for associated genes from the SATB2_NuRD and SATB2_Cort gene-sets
Gene symbol	Gene name	Aliases	Function (from GeneCard; Gene symbols are hyperlinked to GeneCard website)	SATB2 gene-set	GWAS	Neurodevelopmental phenotypes	Referencesa
AFF3	AF4/FMR2 Family Member 3	LAF4	This gene encodes a tissue-restricted nuclear transcriptional activator that is preferentially expressed in lymphoid tissue. May function in lymphoid development and oncogenesis. Binds, in vitro, to double-stranded DNA.	Cort	EA	developmental delay, seizures, cognition	22, 23
ATF7IP	Activating Transcription Factor 7 Interacting Protein	MCAF1	ATF7IP is a multifunctional nuclear protein that associates with heterochromatin. Recruiter that couples transcriptional factors to general transcription apparatus and thereby modulates transcription regulation and chromatin formation. Can both act as an activator or a repressor depending on the context. Mediates MBD1-dependent transcriptional repression, probably by recruiting complexes containi…	Cort	EA	ID	24
ATXN1	Ataxin 1	SCA1, ATX1	Chromatin-binding factor that repress Notch signaling in the absence of Notch intracellular domain by acting as a CBF1 corepressor.	Cort	EA	ASD, ID, cognition, SZ	25-29
DENND1B	DENN Domain Containing 1B	FAM31B	Member of the connecdenn family. Functions as guanine nucleotide exchange factor (GEF) for the early endosomal small GTPase RAB35 and binds to clathrin and clathrin adaptor protein-2. Links RAB35 activation with the clathrin machinery. Plays a role in clathrin-mediated endocytosis. Also acts as a regulator of T-cell receptor (TCR) internalization in TH2 cells.	Cort	EA
EXOC4	Exocyst Complex Component 4	SEC8	The protein encoded by this gene is a component of the exocyst complex, a multiple protein complex essential for targeting exocytic vesicles to specific docking sites on the plasma membrane.	Cort	EA	ASD ,Meckel syndrome, IQ, SZ	30-33
FOXP2	Forkhead Box P2	TNRC10, SPCH1	This gene encodes a member of the forkhead/winged-helix (FOX) family of transcription factors. It is expressed in fetal and adult brain as well as in several other organs such as the lung and gut. The protein product contains a FOX DNA-binding domain and a large polyglutamine tract and is an evolutionarily conserved transcription factor, which may bind directly to approximately 300 to 400 gene pr…	Cort, NuRD	EA	Speech and language	34,35
GLCCI1	Glucocorticoid Induced 1	GIG18, TSSN1, GCTR	Expression of this gene is induced by glucocorticoids and may be an early marker for glucocorticoid-induced apoptosis.	Cort	EA
KCNN2	Potassium Calcium-Activated Channel Subfamily N Member 2	SK2, SKCa2	This gene is a member of the KCNN family of potassium channel genes. The encoded protein is an integral membrane protein that forms a voltage-independent calcium-activated channel with three other calmodulin-binding subunits. KCNN2 is activated before membrane hyperpolarization and is thought to regulate neuronal excitability by contributing to the slow component of synaptic AHP.	Cort	EA	Learning and memory	36,37
KLF9	Kruppel Like Factor 9	BTEB1	KLF9 is a transcription factor that binds to GC box promoter elements. Selectively activates mRNA synthesis from genes containing tandem repeats of GC boxes but represses genes with a single GC box. Acts as an epidermal circadian transcription factor regulating keratinocyte proliferation.	Cort	EA	Hippocampal neurogenesis, psychiatric disease, memory	38,39
LUZP2	Leucine Zipper Protein 2		This gene encodes a leucine zipper protein. This protein is deleted in some patients with Wilms tumor-Aniridia-Genitourinary anomalies-mental Retardation (WAGR) syndrome.	Cort	EA	Prader-Willi and Angelman syndrome deletion, WAGR syndrome	40,41
MEF2C	Myocyte-Specific Enhancer Factor 2C		Transcription activator which binds specifically to the MEF2 element present in the regulatory regions of many muscle-specific genes. Controls cardiac morphogenesis and myogenesis, and is also involved in vascular development. Plays an essential role in hippocampal-dependent learning and memory by suppressing the number of excitatory synapses and thus regulating basal and evoked synaptic transmis…	Cort, NuRD	EA	ID, cognition, SZ, epilepsy, IQ	33, 42-44
NEGR1	Neuronal Growth Regulator 1	IGLON4	May be involved in cell-adhesion. May function as a trans-neural growth-promoting factor in regenerative axon sprouting in the mammalian brain	Cort	EA	White matter integrity	45
NFIB	Nuclear Factor I B	CTF, NF1-B	Recognizes and binds the palindromic sequence 5-TTGGCNNNNNGCCAA-3 present in viral and cellular promoters and in the origin of replication of adenovirus type 2. These proteins are individually capable of activating transcription and replication.	Cort	EA	Corpus callosum formation	46
OLFM4	Olfactomedin 4	GW112, HGC-1	This gene encodes a member of the olfactomedin family. The encoded protein is an antiapoptotic factor that promotes tumor growth and is an extracellular matrix glycoprotein that facilitates cell adhesion.	Cort	EA
RABEP2	Rabaptin, RAB GTPase Binding Effector Protein 2	RABPT5B, FRA	Plays a role in membrane trafficking and in homotypic early endosome fusion.	Cort	EA
RILPL2	Rab Interacting Lysosomal Protein Like 2	RLP2	This gene encodes a protein that contains a rab-interacting lysosomal protein-like domain. Involved in cell shape and neuronal morphogenesis, positively regulating the establishment and maintenance of dendritic spines. Plays a role in cellular protein transport, including protein transport away from primary cilia.	Cort	EA
BCL11B	B-Cell CLL/Lymphoma 11B	CTIP2, RIT1	This gene encodes a C2H2-type zinc finger protein. The encoded protein is known to be a transcriptional repressor, and is regulated by the NURD nucleosome remodeling and histone deacetylase complex. It is an important transcription factor in fetal development and plays a role in neuronal differentiation and development in the central nervous system (CNS).	NuRD	SZ	Cortical patterning (?), hippocampal & corpus callosum formation	47-49
CLU	Clusterin	TRPM-2, APOJ	The protein encoded by this gene is a secreted chaperone that can under some stress conditions also be found in the cell cytosol. It has been suggested to be involved in several basic biological events such as cell death, tumor progression, and neurodegenerative disorders. Secreted isoform 1 protects cells against apoptosis and against cytolysis by complement.	NuRD	SZ	Memory, grey & white matter integrity	50-52
GATAD2A	GATA Zinc Finger Domain Containing 2A	P66 Alpha	Transcriptional repressor. Component of the nucleosome remodeling and histone deacetylation (NuRD) complex. Enhances MBD2-mediated repression. Efficient repression requires the presence of GATAD2B.	NuRD	SZ, EA	Memory	53,54
SLC32A1	Solute Carrier Family 32 (GABA Vesicular Transporter), Member 1	VGAT, VIAAT	The protein encoded by this gene is an integral membrane protein involved in gamma-aminobutyric acid (GABA) and glycine uptake into synaptic vesicles. The encoded protein is a member of amino acid/polyamine transporter family II.	NuRD	SZ	SZ	55-57
ZDHHC2	Zinc Finger DHHC-Type Containing 2	DHHC-2, ZNF372	Palmitoyltransferase which regulates AMPA receptor activity via S-acylation. ZDHHC2 specifically S-acylates PSD95 and AKAP79/150 which regulates receptor clustering and protein trafficking at the synapse of hippocampal cells.	NuRD	SZ
DCC	DCC Netrin 1 Receptor	IGDCC1	This gene encodes a netrin 1 receptor required for axon guidance. Mediates axon attraction of neuronal growth cones in the developing nervous system upon ligand binding. Its association with UNC5 proteins may trigger signaling for axon repulsion. It also acts as a dependence receptor required for apoptosis induction when not associated with netrin ligand.	NuRD	EA	Corpus callosum formation, depression, SZ, putamen volume, IQ	33, 58-64
SEMA6D	Semaphorin 6D		This gene encodes a class 6 vertebrate transmembrane semaphorin. Shows growth cone collapsing activity on dorsal root ganglion (DRG) neurons in vitro. May be a stop signal for the DRG neurons in their target areas, and possibly also for other neurons. May also be involved in the maintenance and remodeling of neuronal connections.	NuRD	EA	Language	65,66
TBR1	T-Box, Brain 1	TES-56	T-box genes encode transcription factors involved in the regulation of numerous developmental processes. In mouse, the ortholog of this gene is expressed in the cerebral cortex, hippocampus, amygdala and olfactory bulb and is thought to play an important role in neuronal migration and axonal projection.	NuRD	EA	Cognition, ASD	67-69
a References are supplied in Supplementary Information
