# Supplementary material for: Genes regulated by SATB2 during neurodevelopment contribute to schizophrenia and educational attainment
Source: PLoS Genet. 2018 Jul 24;14(7):e1007515. doi: 10.1371/journal.pgen.1007515 (PMC6097700; doi:10.1371/journal.pgen.1007515)
Supplement: S7 Table — (XLSX) [file pgen.1007515.s013.xlsx]

## Sheet: S7_Table
S7 Table: ConsensusPathDB over-representation analysis for SATB2_Hipp (Bonferroni significant genes for EA)
Enriched gene ontology-based set
p-value	q-value	term_goid	term_category	term_level	term_name	members_input_overlap	members_input_overlap_geneids	size	effective_size
0.000378783	0.038271	GO:0048666	b	4	neuron development	1605; 1951; 51517; 7473; 8428; 9048; 80031; 53335; 57118; 222950; 30819	NCKIPSD; WNT3; BCL11A; CELSR3; CAMK1D; STK24; DAG1; SEMA6D; NYAP1; KCNIP2; ARTN	970	968
0.000447614	0.038271	GO:0031175	b	4	neuron projection development	1605; 1951; 51517; 7473; 8428; 9048; 80031; 53335; 57118; 222950	NCKIPSD; WNT3; BCL11A; CELSR3; CAMK1D; STK24; DAG1; SEMA6D; NYAP1; ARTN	830	828
0.000531252	0.0159375	GO:0005654	c	4	nucleoplasm	687; 1161; 1605; 2771; 4791; 22890; 6310; 8428; 8555; 9702; 11273; 143684; 53335; 54815; 112939; 55534; 55621; 22927; 56987; 29982; 64375	ERCC8; ATXN2L; ZBTB1; NACC1; MAML3; FAM76B; CEP57; BBX; BCL11A; CDC14B; HABP4; NRBF2; STK24; DAG1; TRMT1; IKZF4; NFKB2; GATAD2A; GNAI2; KLF9; ATXN1	2980	2962
0.000895367	0.0358577	GO:0022008	b	5	neurogenesis	1605; 1951; 51517; 7473; 8428; 9048; 10806; 53335; 80031; 54820; 57118; 222950; 30819	NCKIPSD; SDCCAG8; WNT3; BCL11A; CELSR3; CAMK1D; STK24; DAG1; NDE1; SEMA6D; NYAP1; KCNIP2; ARTN	1433	1430
0.000924437	0.0358577	GO:0061564	b	5	axon development	1605; 1951; 7473; 8428; 9048; 53335; 80031	WNT3; CELSR3; BCL11A; STK24; DAG1; SEMA6D; ARTN	460	460
0.000960475	0.0358577	GO:0007411	b	5	axon guidance	1605; 1951; 7473; 9048; 80031	WNT3; SEMA6D; CELSR3; DAG1; ARTN	223	223
0.000979859	0.0558519	GO:0097485	b	4	neuron projection guidance	1605; 1951; 7473; 9048; 80031	WNT3; SEMA6D; CELSR3; DAG1; ARTN	224	224
0.00122822	0.00614112	GO:0016604	c	5	nuclear body	22890; 11273; 143684; 112939; 54815; 55534	ATXN2L; ZBTB1; GATAD2A; MAML3; FAM76B; NACC1	353	352
0.00134813	0.0202219	GO:0005813	c	4	centrosome	2771; 7188; 9702; 10806; 54820; 54930; 64375	TRAF5; SDCCAG8; CEP57; HAUS4; NDE1; IKZF4; GNAI2	492	491
0.00167835	0.0469938	GO:0034453	b	5	microtubule anchoring	1605; 9702	CEP57; DAG1	18	18
0.00183721	0.0686804	GO:0007399	b	4	nervous system development	1605; 1951; 51517; 4522; 7473; 8428; 8927; 9048; 10806; 80031; 441381; 53335; 54820; 57118; 222950; 30819	SDCCAG8; NCKIPSD; MTHFD1; WNT3; BCL11A; CELSR3; KCNIP2; BSN; STK24; DAG1; NDE1; SEMA6D; NYAP1; CAMK1D; LRRC24; ARTN	2157	2152
0.00214076	0.0686804	GO:0048523	b	4	negative regulation of cellular process	687; 1605; 2771; 4791; 6002; 22890; 6310; 7473; 8428; 8555; 10869; 80031; 81628; 53335; 54815; 112939; 55758; 23228; 56257; 57118; 200734; 25825; 26297; 91942; 64375	CAMK1D; SERGEF; BCL11A; SPRED2; RCOR3; NDUFAF2; IKZF4; SEMA6D; GNAI2; STK24; NFKB2; NACC1; KLF9; ZBTB1; PLCL2; TSC22D4; DAG1; USP19; BACE2; MEPCE; RGS12; WNT3; CDC14B; GATAD2A; ATXN1	4268	4247
0.00219752	0.21212	GO:0030030	b	3	cell projection organization	1605; 1951; 51517; 7473; 8428; 9048; 80031; 53335; 57118; 25970; 222950	NCKIPSD; WNT3; BCL11A; CELSR3; CAMK1D; STK24; DAG1; SH2B1; SEMA6D; NYAP1; ARTN	1203	1200
0.00233512	0.0233512	GO:0031981	c	4	nuclear lumen	687; 1161; 1605; 2771; 4791; 6002; 22890; 6310; 8428; 8555; 9702; 11273; 143684; 53335; 54815; 112939; 55534; 55621; 22927; 56987; 29982; 64375	ERCC8; CEP57; BCL11A; HABP4; IKZF4; GNAI2; MAML3; STK24; TRMT1; NFKB2; NACC1; KLF9; ZBTB1; FAM76B; DAG1; BBX; NRBF2; ATXN2L; RGS12; CDC14B; GATAD2A; ATXN1	3569	3549
0.00263148	0.0560425	GO:0030182	b	5	neuron differentiation	1605; 1951; 51517; 7473; 8428; 9048; 53335; 80031; 57118; 222950; 30819	NCKIPSD; WNT3; BCL11A; CELSR3; CAMK1D; STK24; DAG1; SEMA6D; NYAP1; KCNIP2; ARTN	1231	1228
0.00274512	0.0686804	GO:0007214	b	4	gamma-aminobutyric acid signaling pathway	2771; 23228	PLCL2; GNAI2	23	23
0.00298814	0.0686804	GO:0048668	b	4	collateral sprouting	7473; 53335	WNT3; BCL11A	24	24
0.00334081	0.0560425	GO:0048640	b	5	negative regulation of developmental growth	7473; 53335; 80031	WNT3; SEMA6D; BCL11A	88	88
0.00334406	0.0686804	GO:0048858	b	4	cell projection morphogenesis	1605; 1951; 7473; 9048; 80031; 53335; 222950	WNT3; CELSR3; BCL11A; DAG1; SEMA6D; NYAP1; ARTN	578	577
0.00361476	0.0686804	GO:0050920	b	4	regulation of chemotaxis	7473; 9048; 80031; 57118	WNT3; SEMA6D; CAMK1D; ARTN	185	185
0.0037327	0.123179	GO:0044428	c	3	nuclear part	687; 1161; 1605; 51517; 2771; 4791; 6002; 22890; 6310; 8428; 8555; 9702; 11273; 143684; 53335; 54815; 112939; 55534; 55621; 22927; 56987; 29982; 64375	ERCC8; CEP57; BCL11A; HABP4; IKZF4; GNAI2; MAML3; STK24; TRMT1; NFKB2; NACC1; KLF9; ZBTB1; NCKIPSD; FAM76B; DAG1; BBX; NRBF2; ATXN2L; RGS12; CDC14B; GATAD2A; ATXN1	3942	3922
0.00382797	0.0560425	GO:0000086	b	5	G2/M transition of mitotic cell cycle	9702; 10806; 54820; 54930	NDE1; CEP57; HAUS4; SDCCAG8	189	188
0.00400303	0.0560425	GO:0009890	b	5	negative regulation of biosynthetic process	2771; 4791; 22890; 6310; 112939; 81628; 53335; 54815; 55758; 56257; 25825; 64375	ZBTB1; GATAD2A; BCL11A; TSC22D4; RCOR3; BACE2; MEPCE; IKZF4; NFKB2; NACC1; GNAI2; ATXN1	1492	1491
0.00403098	0.0689298	GO:0032990	b	4	cell part morphogenesis	1605; 1951; 7473; 9048; 80031; 53335; 222950	WNT3; CELSR3; BCL11A; DAG1; SEMA6D; NYAP1; ARTN	598	597
0.00443798	0.0689904	GO:0044839	b	4	cell cycle G2/M phase transition	9702; 10806; 54820; 54930	NDE1; CEP57; HAUS4; SDCCAG8	197	196
0.00452041	0.0295322	GO:0016363	c	4	nuclear matrix	1161; 6002; 6310	ERCC8; RGS12; ATXN1	98	98
0.00519339	0.0646288	GO:0061387	b	5	regulation of extent of cell growth	7473; 53335; 80031	WNT3; SEMA6D; BCL11A	103	103
0.00543954	0.0295322	GO:0005815	c	4	microtubule organizing center	2771; 7188; 9702; 10806; 54820; 54930; 64375	TRAF5; SDCCAG8; CEP57; HAUS4; NDE1; IKZF4; GNAI2	633	631
0.00590643	0.0295322	GO:0005634	c	4	nucleus	687; 1161; 1605; 51517; 2771; 4791; 6002; 22890; 6310; 23196; 8428; 8555; 8927; 9702; 10724; 11273; 143684; 81628; 53335; 54815; 112939; 55218; 55534; 55621; 22927; 55758; 56987; 57118; 254394; 25915; 25970; 26297; 29982; 64375	ERCC8; CAMK1D; CEP57; FAM120A; BCL11A; SERGEF; HABP4; NDUFAF3; IKZF4; GNAI2; MAML3; SH2B1; BSN; STK24; TRMT1; NFKB2; NACC1; KLF9; ZBTB1; NCKIPSD; FAM76B; TSC22D4; RCOR3; DAG1; BBX; MGEA5; MCM9; NRBF2; ATXN2L; RGS12; CDC14B; EXD2; GATAD2A; ATXN1	6988	6957
0.00606935	0.21212	GO:0048519	b	3	negative regulation of biological process	687; 1605; 2771; 200734; 4791; 6002; 22890; 6310; 7473; 8428; 8555; 10869; 80031; 81628; 53335; 54815; 112939; 55758; 23228; 56257; 57118; 25825; 26297; 91942; 64375	CAMK1D; SERGEF; BCL11A; SPRED2; RCOR3; NDUFAF2; IKZF4; SEMA6D; GNAI2; STK24; NFKB2; NACC1; KLF9; ZBTB1; PLCL2; TSC22D4; DAG1; USP19; BACE2; MEPCE; RGS12; WNT3; CDC14B; GATAD2A; ATXN1	4596	4573
0.00638992	0.0715671	GO:0051297	b	5	centrosome organization	10806; 54820; 54930	NDE1; HAUS4; SDCCAG8	111	111
0.00756119	0.0769867	GO:0048675	b	5	axon extension	7473; 53335; 80031	WNT3; SEMA6D; BCL11A	118	118
0.00809947	0.113447	GO:0031023	b	4	microtubule organizing center organization	10806; 54820; 54930	NDE1; HAUS4; SDCCAG8	121	121
0.00809947	0.034712	GO:0034399	c	4	nuclear periphery	1161; 6002; 6310	ERCC8; RGS12; ATXN1	121	121
0.0086246	0.113447	GO:0060255	b	4	regulation of macromolecule metabolic process	687; 1161; 1605; 1951; 2771; 4791; 22890; 6310; 7188; 7473; 8555; 10869; 81628; 53335; 54815; 112939; 55206; 55534; 22927; 55758; 23228; 56257; 56987; 57118; 200734; 25825; 25970; 29982; 64375	ERCC8; CAMK1D; SH2B1; BCL11A; SPRED2; HABP4; IKZF4; GNAI2; MAML3; NFKB2; NACC1; KLF9; ZBTB1; TRAF5; CELSR3; PLCL2; TSC22D4; BACE2; DAG1; BBX; USP19; NRBF2; RCOR3; SBNO1; MEPCE; WNT3; CDC14B; GATAD2A; ATXN1	5762	5741
0.00869017	0.21212	GO:0048468	b	3	cell development	1605; 1951; 51517; 7473; 8428; 9048; 9702; 80031; 83605; 53335; 57118; 222950; 30819	NCKIPSD; WNT3; CEP57; BCL11A; CELSR3; CCM2; CAMK1D; STK24; DAG1; SEMA6D; NYAP1; KCNIP2; ARTN	1859	1856
0.0091104	0.21212	GO:0044260	b	3	cellular macromolecule metabolic process	687; 1161; 1605; 1951; 2771; 200734; 4791; 6002; 22890; 6310; 7188; 8428; 8555; 9048; 10724; 10869; 143684; 81628; 83605; 53335; 54815; 112939; 55152; 55206; 55218; 55534; 55621; 22927; 55758; 23228; 56257; 56987; 57118; 254394; 25825; 25970; 29982; 64375	ERCC8; CAMK1D; SH2B1; BCL11A; DALRD3; SPRED2; HABP4; IKZF4; GNAI2; MAML3; STK24; TRMT1; NFKB2; NACC1; KLF9; ARTN; ZBTB1; TRAF5; PLCL2; CELSR3; TSC22D4; CCM2; RCOR3; DAG1; BBX; USP19; MGEA5; MCM9; NRBF2; FAM76B; SBNO1; MEPCE; RGS12; BACE2; CDC14B; EXD2; GATAD2A; ATXN1	8310	8273
0.00965305	0.0819098	GO:0031324	b	5	negative regulation of cellular metabolic process	1605; 2771; 4791; 22890; 6310; 10869; 112939; 81628; 53335; 54815; 55758; 56257; 200734; 25825; 64375	ZBTB1; NACC1; GATAD2A; BCL11A; TSC22D4; SPRED2; RCOR3; BACE2; MEPCE; DAG1; IKZF4; NFKB2; USP19; GNAI2; ATXN1	2323	2319
