# Supplementary material for: Genes regulated by SATB2 during neurodevelopment contribute to schizophrenia and educational attainment
Source: PLoS Genet. 2018 Jul 24;14(7):e1007515. doi: 10.1371/journal.pgen.1007515 (PMC6097700; doi:10.1371/journal.pgen.1007515)
Supplement: S8 Table — (XLSX) [file pgen.1007515.s014.xlsx]

## Sheet: S8_Table
S8 Table: Information on experimental parameters from previous ChIP-Seq studies that were used to generate the SATB2_Cort and SATB2_Hipp gene-sets
Parameters	SATB2_Cort	SATB2_Hipp
Tissue	WT mouse cortices	AAV8-hSyn-Satb2-V5-transduced DIV11 primary hippocampal neurons from WT mouse
Antibody	SATB2 antibody (ab34735; Abcam, ChIP is not listed as a suitable application tested by the manifacturer)	Anti-V5 tag antibody (ab15828; Abcam, ChIP-grade)
Timepoint	E15.5	P0 to P1
Sequencing platform	Illumina Genome Analyzer II	Illumina HiSeq 2000 sequencer
Length of reads	100 bp paired-end reads, trimmed to 75 bp paired-end reads	20–50 bp single end reads
# of reads	35 and 33 million reads for ChIP- and input DNA, respectively	39 and 88 million reads for ChIP- and Input DNA, respectively (biological replicate 1)
		55 and 149 million reads for ChIP- and Input DNA, respectively (biological replicate 2)
Tool for mapping reads	Bowtie	BWA short read aligner
Analysis tool for peak calling	MACS 1.4	MACS 2
Reference	McKenna et al, 2015; #24 in main text	Jaitner et al, 2016; #13 in main text
