# Supplementary material for: Genes regulated by SATB2 during neurodevelopment contribute to schizophrenia and educational attainment
Source: PLoS Genet. 2018 Jul 24;14(7):e1007515. doi: 10.1371/journal.pgen.1007515 (PMC6097700; doi:10.1371/journal.pgen.1007515)
Supplement: S9 Table — (XLSX) [file pgen.1007515.s015.xlsx]

## Sheet: S9_Table
S9 Table: Summary of MAGMA GSA for all gene-sets
Figure	Gene-set	GWAS	Gene N	Beta	S.E	P-value
Fig 1	All ChIP-Seq target genes	EA	742	0.0992	0.0402	0.0067555
Fig 1	Target gene & not DE	EA	513	0.0215	0.0458	0.31956
Fig 1	Target gene & DE	EA	229	0.252	0.0701	0.00016133
Fig 2	Non-brain	EA	4257	-0.0984	0.0189	1
Fig 2	Brain	EA	13633	0.0965	0.0187	1.27e-07
Fig 2	Brain-SATB2-	EA	10217	0.00614	0.016	0.34595
Fig 2	Brain-SATB2+	EA	3423	0.0968	0.0191	2.109e-07
Fig 3	Hipp-low	EA	6989	-0.0949	0.0159	1
Fig 3	Hipp-med	EA	5190	0.0571	0.0163	0.00022977
Fig 3	Hipp-med-SATB2-	EA	3839	0.0221	0.0178	0.10714
Fig 3	Hipp-med-SATB2+	EA	1350	0.12	0.0286	1.33e-05
Fig 3	Hipp-high	EA	5524	0.0491	0.0162	0.0012033
Fig 3	Hipp-high-SATB2-	EA	3973	0.0201	0.0178	0.12966
Fig 3	Hipp-high-SATB2+	EA	1551	0.0865	0.0263	0.00049988
Fig 4	Neuron-low	EA	5539	-0.0794	0.0162	1
Fig 4	Neuron-med	EA	4173	0.0397	0.0175	0.011665
Fig 4	Neuron-med-SATB2-	EA	3027	0.0161	0.0196	0.20593
Fig 4	Neuron-med-SATB2+	EA	1146	0.0804	0.0301	0.003822
Fig 4	Neuron-high	EA	4441	0.0925	0.017	2.67e-08
Fig 4	Neuron-high-SATB2-	EA	3047	0.0705	0.0194	0.000145
Fig 4	Neuron-high-SATB2+	EA	1394	0.101	0.0274	0.000116
Fig 5	Non-synaptic	EA	1815	0.0585	0.0242	0.0078763
Fig 5	Synaptic	EA	2626	0.093	0.0205	2.9542e-06
Fig 5	Synaptic-SATB2-Hipp-	EA	1724	0.0597	0.0244	0.0071451
Fig 5	Synaptic-SATB2-Hipp+	EA	902	0.137	0.0337	2.5251e-05
S2 Fig	SATB2+NuRD	SZ	126	0.36	0.0986	0.00013217
S2 Fig	SATB2+NuRD	EA	122	0.322	0.0948	0.00049776
S2 Fig	SATB2+NuRD	ADHD	127	0.12	0.0784	0.062387
S2 Fig	SATB2+NuRD	ASD	127	0.0677	0.0755	0.185
S2 Fig	SATB2+NuRD	BPD	126	-0.00392	0.0819	0.5191
S2 Fig	SATB2+NuRD	OCD	127	-0.0263	0.0728	0.64112
S2 Fig	SATB2+NuRD	AD	127	0.0574	0.0813	0.24036
S2 Fig	SATB2+NuRD	STR	126	0.00674	0.0754	0.4644
S2 Fig	SATB2+NuRD	CAD	126	0.0269	0.08	0.36828
S2 Fig	SATB2+NuRD	CD	123	-0.0144	0.0902	0.56362
S2 Fig	SATB2+NuRD	T2D	127	-0.0586	0.0714	0.794
S2 Fig	SATB2+NuRD	UC	127	-0.0437	0.0871	0.69208
S3 Fig	SATB2_Cort	SZ	743	0.028	0.043	0.25774
S3 Fig	SATB2_Cort	EA	741	0.0992	0.0402	0.0067555
S3 Fig	SATB2_Cort	ADHD	739	0.0703	0.0346	0.021184
S3 Fig	SATB2_Cort	ASD	740	0.0324	0.0341	0.17079
S3 Fig	SATB2_Cort	BPD	739	-0.00285	0.0362	0.5314
S3 Fig	SATB2_Cort	OCD	740	0.0068	0.0314	0.41419
S3 Fig	SATB2_Cort	AD	740	-0.0139	0.0343	0.65775
S3 Fig	SATB2_Cort	STR	739	9.02e-05	0.0329	0.4989
S3 Fig	SATB2_Cort	CAD	739	-0.0233	0.0347	0.74881
S3 Fig	SATB2_Cort	CD	731	0.0139	0.0397	0.36303
S3 Fig	SATB2_Cort	T2D	740	0.00635	0.0309	0.41859
S3 Fig	SATB2_Cort	UC	740	-0.00548	0.0376	0.55791
S4 Fig	SATB2_Hipp	SZ	3942	0.0515	0.0194	0.0039866
S4 Fig	SATB2_Hipp	EA	3920	0.0836	0.0181	2.0252e-06
S4 Fig	SATB2_Hipp	ADHD	3910	0.0173	0.0155	0.13352
S4 Fig	SATB2_Hipp	ASD	3923	0.029	0.0152	0.028047
S4 Fig	SATB2_Hipp	BPD	3901	-0.00575	0.0166	0.63558
S4 Fig	SATB2_Hipp	OCD	3922	-0.0103	0.0141	0.76768
S4 Fig	SATB2_Hipp	AD	3908	0.00531	0.0155	0.36627
S4 Fig	SATB2_Hipp	STR	3893	0.0158	0.0152	0.14915
S4 Fig	SATB2_Hipp	CAD	3892	0.0281	0.016	0.039942
S4 Fig	SATB2_Hipp	CD	3823	0.007	0.0182	0.35053
S4 Fig	SATB2_Hipp	T2D	3916	0.0192	0.0144	0.090422
S4 Fig	SATB2_Hipp	UC	3920	0.00532	0.0174	0.37971
S5 Fig	All ChIP-Seq target genes	ICV	738	0.0404	0.0346	0.12147
S5 Fig	Target gene & not DE	ICV	227	0.0189	0.0601	0.3768
S5 Fig	Target gene & DE	ICV	511	0.045	0.0397	0.12859
S6 Fig	SATB2_Hipp	Hipp Vol	3905	0.00201	0.0148	0.446
S6 Fig	DLPFC-med	Hipp Vol	4905	0.25551	0.0093	0.0141
S6 Fig	DLPFC-med-SATB2+	Hipp Vol	242	0.32189	0.0256	0.0554
S6 Fig	DLPFC-med-SATB2-	Hipp Vol	4663	0.29191	0.00787	0.0144
S6 Fig	DLPFC-high	Hipp Vol	4889	0.0028372	0.0401	0.0145
S6 Fig	DLPFC-high-SATB2+	Hipp Vol	254	0.19654	0.0486	0.0569
S6 Fig	DLPFC-high-SATB2-	Hipp Vol	4635	0.0047611	0.0382	0.0147
S6 Fig	Synaptic	Hipp Vol	2613	-0.00112	0.0171	0.52615
S6 Fig	Synaptic-SATB2-Hipp-	Hipp Vol	1715	0.0116	0.0202	0.28318
S6 Fig	Synaptic-SATB2-Hipp+	Hipp Vol	898	-0.0246	0.0277	0.81321
